# Supplementary material for: Neuropeptides encoded by the genomes of the Akoya pearl oyster Pinctata fucata and Pacific oyster Crassostrea gigas: a bioinformatic and peptidomic survey
Source: BMC Genomics. 2014 Oct 2;15(1):840. doi: 10.1186/1471-2164-15-840 (PMC4200219; doi:10.1186/1471-2164-15-840)
Supplement: Supplementary file 2 — Additional file 2: Summary of neuropeptide precursors and cleaved products predicted from Pinctata fucata and Crassostrea gigas. Blue colored peptides indicate those identified from visceral ganglia by mass spectrometry. Database Accession numbers for sequences used in this study. (XLS 138 KB) [file 12864_2014_6547_MOESM2_ESM.xls]

## Sheet: Summary
Gene transcript and peptide sequence	No. of peptides encoded		Predicted monoisotopic mass (Da)
Ac- acetylation; p-pyroglutamation	P. fucata	C. gigas
APGWa
Ac-APGWamide	1	1	470.235
KPGWamide	3	4	485.3
RPGWamide	6	3	513.3
Achatin
Ac-GFWD	2	2	565.22
Ac-GFGD	2		436.16
Allatostatin B
Ac-AWQTSSWamide	1		905.966
KWPGTNVWamide	1		986.142
KWMNVWamide	1		862.061
KWASMGTWamide	1		965.138
WNQFVTWamide	1		979.106
Ac-SMPIQRKWASVSLWamide	1		1730.06
KWSALTSWamide	1		977.131
KWAMSAWamide	1		878.06
WALASWamide	1		731.853
KWSNFSSWamide	1		1040.15
Ac-MSIQNW	1		819.931
RRGWSAMSSWamide	1		1222.39
RWSSLSAWamide		2	991.118
QAMGHSFGDELEGFDLDP		1	1965.07
VNNWNQFPAWamide		1	1274.4
RWSSLGAWamide		1	961.092
SWLDRLISANNNWamide		1	1587.76
LYSYWQNRLMTNNPWME		1	2246.53
WKSMSNSWamide		1	1024.16
KWSSFSSWamide		1	1013.12
Ac-GDPVDLS		1	743.769
Allatostatin C
Ac-SHVQCLVNVIACY	1		1490.76
Ac-SHIRCLVNVIACY		1	1532.84
Allatotropin
Ac-GFRQSIIDRMGHGFamide	1		1660.83
GFRQSIVDRMGHGFamide		1	1646.82
Buccalin
Ac-MDPYMFRGYLamide	1		1333.59
Ac-MDSRMFSGQLamide	1		1212.4
Ac-ALDRKMFISQLamide	1		1362.65
LDNRMFFGRLamide	1		1267.52
Ac-MDYRMFSGQLamide	1		1288.5
Ac-GLDNHMFVGHLamide	1		1280.47
GMDRFSFAARLamide	1		1269.48
Ac-ALDRYSFSGSLamide		1	1256.38
Ac-GLDRYSFYGGLamide		2	1288.43
Ac-ALDRYGFFGGLamide		1	1256.43
Ac-ALDQYGFAGSLamide		1	1182.3
Ac-ALDRYSFMGGLamide		1	1270.47
KLDQYGFAGRLamide		1	1266.47
Ac-ALDRYGFVGTLamide		1	1252.44
KLDQYSFMGNLamide		1	1314.52
RLDSHRYFGSLamide		1	1349.52
Ac-ADTLGNSQENIQGADKDEKFEQ		1	2479.55
LYPYWYYRQGGSPIYTQT		1	2256.48
GIDRFSFAARLamide		1	1251.44
Bursicon α 1
ECNIRRVVQIVRYGNCQPKYVFTFACGGTCSSYTRPSQTQNTIERFCECCREEEKRMGRIMVLCPRDSNGFRRVPFYIQVPTSCRCRPCSILPDNIISPEDELLNamide	1		12194
RCNKRFITHVIRKRNCYPRALLSVACLGTCTSYTKPSVDNPGSVERFCECCRESSSRQETVNMICLDEATRGLTNISLSVMIPTSCMCRPCSVLPDTIVPAEQHIFQH	1		16738.4
RCNKRFITHVIRKRNCYPRALLSVACLGTCTSYTKPSVDNPGSVERFCECCRESSSRQETVNMICLDEATRGLTNISLSVMIPTSCMCRPCSVLPDTIVPAEQHIFQH		1	12127.1
Bursicon β
RLFRTSPETCSTERTEMDITRTLTVTHEGVLKTVDCVARVSVNECEGSCLSTASPNVHTYPDFKKDCKCCKEGRLVSRQIALQECYSNGVVLAGVQPTTSITEPADSDCFPCTN		1	12483
CCAP
VFCNGFFGCSNamide		1	1193.36
Ac-SNSMNLNPLDYPVDAPEPETKTDF		1	2736.94
LFCNTGGCFamide		1	960.134
CCK/SK
p-QGVWDFDYGLGGGRFamide	1		1655.79
Ac-SFGDYSLGGGRFamide	1		1303.4
p-QGAWDYDYGLGGGRFamide		1	1643.74
FDYNFGGGRWamide		1	1217.31
Cerebrin
NLGTVDSLYNLPDLLYRamide		1	1965.24
Conopressin
CFIRNCPPGamide	1	1	1004.48
Ac-SMDILQHGVRECLSCGPGNLGQCIGTNICCGDFGCLMGTKDSEICAKENDSSTPCSVKGRLCGVQNRGKCVADGICCDFDTCSLNSKCKINSDRGNSEILSLINQLLEDRDY(SO3H)RD	1		11098.5
Ac-SMGIVSQPTKECMSCGPGLLGQCVGPDICCGPFGCQMGTSESNICGKENESTTACAISGPPCGSRNQGNCVADGICCDTGACSFNTKCKLNSEPRDVQILSLLKTLGLIETKAYNNAGMS		1	12314.5
Elevenin
KPRRRFCENFPFARRCIGVSA	1		2510.96
RRRFCETYPFA		1	1445.66
SPVSLLEQILNNRRRFGL		1	2112.46
ELH
p-QRLSVNSALASLADMVSADGHRRMKEEMSSNHQRLLGLamide	1		4189.11
Ac-TYISLNGDMRSLAKMLMRHYGNRSVKRPVENY(SO3H)TSLRKKLYALamide	1		5016.9
FIASRFPYDSI		1	1357.52
LSVNGALSSLADMLAANGRQRMMSEMAMNRQRLFGLamide		1	3940.64
GRLSLTADLRSLARMLEAH		1	2110.45
LFRYamide		1	596.72
Ac-GRLSLTADLRSLARMLEAHRKRFIASRFPYDSIRKKLFRYamide		1	4878.74
[p-]QRLSVNGALSSLADMLAANGRQRMMSEMAMNRQRLFGLamide		1	4205.11
FFamide
EKSRGLSRLVGQQPLLFamide	1		1927.26
GVNPNMNSLFFamide	1		1238.42
SKENSRGLTRLVGQQPLLFamide		1	2142.47
GLTRLVGQQPLLFamide		1	1440.74
GLTRLVGQQPLLFG		1	1498.78
GMNPNMNSLFF		1	1270.49
FCAP
HLDPQSVTWIHKASYGST	1		2027.22
HMDPQSVTWIHKASPGST	1		1979.2
HLDPQSVTWIHKASPGST	1		1961.17
VLNSLGGFSLHGY		1	1363.54
Ac-GLSSLGGLNLHNFA		1	1441.61
Ac-GLNSLGGMSLHDF		1	1389.55
Ac-GLSSLGGMSLHNFN		1	1475.64
Ac-GLNSLGGFGLHNY		1	1390.52
Ac-ALSSLGGFSLHGY		1	1308.46
RLSSLGGMSLHGGLN		1	1498.72
Ac-GLYRPGRMSLPGGFS		1	1594.85
Ac-GLSSLGGMSLHGGFS		6	1447.68
Ac-GLSSLGGFRLHGY		1	1404.72
Ac-ALSNLGGMNLYNF		1	1454.69
FMRFa
FMRFamide	20	10	598.312
FLRFamide	2	2	580.36
FIRFamide	1		580.36
Ac-ALAGDAFLRFamide	1		1078.6
Ac-SVDDE	4		605.223
ALSGDHYIRFamide		1	1177.32
DPKDDTLMERFVRNamide		1	1734.95
Ac-SGDEE		2	577.503
FxRIamide
YSSFVRIamide	1		870.02
LSSFMRIamide	2		852.063
VSSFVRIamide	1		805.976
LSSFVRIamide	1		819.99
FSSFVRIamide	1		854.01
ISFVRIamide	1		732.92
GFIRIamide	1		603.76
IPSSAFMRIamide	1		1020.25
PSRLGQSSFVRIamide	1		1345.56
Ac-ASGFFRIamide		4	837.978
Ac-SRGFFRIamide		2	923.086
KGFFRIamide		1	765.957
Ac-GKGFFRIamide		1	865.047
Ac-SKGFFRIamide		1	895.073
Ac-ASKFFRIamide		1	909.09
Ac-ASQFFRI		1	909.05
Ac-AFFRIamide		1	693.847
VPTSAFMRIamide		1	1020.26
p-QHLLQSLVSDPLYRNamide		1	1765
IQQSSFIRIamide		1	1090.29
GGN
Ac-SKCKGPWANHMCFGGNamide		1	1778.05
Ac-SWSPPVQEPEMNRKDDELamide		1	2198.39
GnRH
p-QNYHFSNGWHPamide	1		1368.43
QNYHFSNGWQPamide		1	1438.54
QNYHFSNGWQPG		1	1434.49
GPA2
Ac-TNCYVRDYRFQASKPFLTKSGYLLPCSDVITVKSCWGRCDSSEIADYKIPFKISNHPVCTYSGA	1		7274.3
RIVRLQNCHPLHPDPYYVIYDALECACTTCNPEYISCENLNG	1		4842.49
DLDSVTACLVREYNLFAQKPHVTPTGDVLECSGFVKVNSCWGRCDSSEIADYKIPFKISNHPVCTYSRVQ		1	7839.89
VRLPNCHPEHPDPYYVVYDALACSCRYCNSKYTSCETLNG		1	4739.33
GPB5
IVRLQNCHPLHPDPYYVIYDALECACTTCNPEY(SO3H)ISCENLNamide	1		4708.33
ALNLEEMTNCYVRDY(SO3H)RFQASKPFLTKSGYLLPCSDVITVKSCWGRCDSSEIADYKIPFKISNHPVCTYSGA	1		8193.32
RVRLPNCHPEHPDPYYVVYDALACSCRYCNSKYTSCETLNamide		1	4678.11
VDLDSVTACLVREY(SO3H)NLFAQKPHVTPTGDVLECSGFVKVNSCWGRCDSSEIADYKIPFKISNHPVCTYSRVQ		1	8093.76
LASGLVa
Ac-MDPLASGLVamide	1		943.127
Ac-MMDPLASGLVamide	3		1074.32
LMDDLASGLVamide	1		1032.22
AFDDLASGLVamide	1		1006.11
PFDFLASGIIamide	1		1078.28
RLDSIASGLVamide		5	1029.21
Ac-MMDSLASGLVamide		2	1064.28
p-QFDRLASGLIamide		1	1101.27
RLDSVASGLVamide		1	1015.18
RLDTIASGLVamide		1	1043.23
Ac-TMDSLASGLVamide		1	1034.19
LFRFa
Ac-GSLLRFamide	3		732.87
Ac-GRSLFRFamide	1		923.08
Ac-SSLFRFamide	1		754.888
GSLFRFamide		2	724.861
GALFRFamide		1	708.862
SSLFRFamide		1	754.888
SVDNEKPHTPFRFamide		1	1572.74
LFRYa
SPFRWamide	1		690.803
SIKIPFRFamide	1		1006.26
NYQDSYLNTDSYYIRSRFFamide	1		2451.64
LPFRWamide		1	716.419
Ac-STLRLPFRFamide		1	1176.68
LRFNVa
Ac-MRYFVamide	6		755.934
LRYFLamide	2		709.89
Ac-TRYFLamide	1		739.873
RRYFLamide	1		752.918
TDKDIESSSQEIDHQRDFATLN		1	2549.63
RYGDDDFQ		1	1015
RYGDDDFQKRLRYFI		1	1991.22
TRYFIE		1	827.93
DGTRYFLamide		1	869.97
MRYFLamide		2	727.923
LRYFIamide		1	709.89
MRYLLamide		1	736.928
LRYFLamide		1	709.89
FRYSLamide		1	743.907
Luqin or cardioexcitory peptide
Ac-APQWRPQGRFamide		1	1283.46
VCVESNVPGLFKCYRRTDSGFRSSSGQP		1	3077.44
Mytilus Inhibtory Peptides
RSPLFVamide	1		716.87
RAPIFVamide	1		700.88
FVSPTFIamide	1		808.97
FEVPMFI	1		881.1
Ac-SPFVPKFIamide		1	974.566
MNRQLFVamide		1	906.11
DSNPLamide		1	543.272
TAPILGFKRFSPREEL		1	1861.16
STILVPEDISEFDMNKRGNLPMFV		1	2753.17
RAPFFVamide		1	734.43
RMHLVVGRGGNMNNPKLV		1	1991.4
GTPLFVGRRRADTDDKPIYYSYIAL		1	2888.25
Myomodulin
Ac-GGLSMLRL	1		888.094
Ac-GLQMLRLamide	1		871.11
Ac-AMPMLRLamide	1		872.156
Ac-GMPMLRLamide	3		858.129
PFKMLRLamide	2		903.198
Ac-GMPMLRLamide		4	816.09
Ac-GGLSMLRLamide		1	887.11
Ac-GLQMLRLamide		1	829.072
SNGLSETDEDFMYPDESELDEamide		1	2421.42
p-QVPLPRYamide		1	913.08
SVLDSDLENNGVRIIRPAGRPGRF		1	2638.95
IPHPRIamide		1	730.9
NdWFa
Ac-SNDADIESPYEPLENRHPL	1		2238.35
NKY
FYLEDEDYDPSLESEEDKMKNIVSEDVKSVS	1		3720.95
KVFWQPLGYVPASLRMTGGSREQSGESSNHAGGNILRYamide	1		4150.64
KVFWQPMPYVPHNARHNSRDKDAGASNDIPNSAAILRYamide		1	4336.83
NPF
ALNDYYAIVGRPRFamide		1	1653.89
SSRDREDFAGPQWW		1	1736.81
NPY1
Ac-SAPLDPDLESMALVPPSRPSGFQNFQEMQRYLMELNRFYNMMSRPRYamide		1	5653.46
NPY2
Ac-SQLENMEMLAPPERPSSITNIDELRRYIKELNMYYLILARPRYamide		1	5270.13
Opioid
FGTSFMGSSKFamide	1		1194.37
FGRLFFGRSGGSSYIYamide	1		1813.05
YRKLGMGSGGFLF	1		1432.7
YGKLNMGGGSGFLYamide	1		1462.69
FGQGYDGKSSKYFFPDEDKE	1		2344.48
FGKLFMSGKRYGSLFMamide	1		1868.29
FGTLSMGGSSGYLYamide		1	1438.62
YGRLGFGGSRGFIYamide		1	1548.77
FSRLGISGSSGYFFamide		1	1523.71
YKSLGMGGSTGFFYamide		1	1513.73
FGTLGLGGSSGYLYamide		1	1390.56
FWRLGIKGSNEYLYGamide		1	1802.07
FGQLGMDSSSGYFYamide		1	1557.7
Pedal peptide
PFDSINYASSFGGFamide	1		1507.62
TFDPISYYGSMGRF	1		1640.83
Ac-TVDPVSHKSSLGNLN	1		1609.76
RFDSIAYLSSFGGIS	1		1619.79
RFDSIAYSSGFGNL	1		1533.66
YGLDSIAHGPGSFGGFS		4	1667.76
RFDSIAYGSSFDRLKN		1	1874.93
SVDSSGSERYLFSGVQ		1	1758.81
FPFDSIAYRPGGFVKFTS		1	2035.03
KTFDSIAHDFGSFGGFS		1	1818.83
Ac-TPDSTYSQIDDFGGLA		1	1727.76
SFDSIANSAGTFRRFS		1	1803.86
SFDSISHQSGRFGLFS		1	1812.85
RSFDSIANLSGYFGGFS		1	1823.85
YVMDSIAHGPGSFGGFS		1	1727.77
RSLDSIAHGPGSFGGFS		1	1690.81
HSLDSIAHGPGSFGGFS		1	1671.77
ALDSIAHGPGSFGGFS		1	1519.62
Ac-GLDSISHGSGGFGGFS		1	1522.67
FDSIGNKSGMFSRFS		1	1678.78
Pedal peptide 2
NYDSIGGSRGLQGFN		5	1584.67
YYDSIGGSRGLQGFN		3	1633.74
NYDSIGGSRGLKGFN		2	1584.71
NYDSISGSRGLQGFN		2	1614.69
YDSIGGSRGLQGFN		2	1470.56
Ac-SMDSINGARGFRGFA		1	1627.8
HYDSIGGSRGLMGFN		1	1610.77
YDSIGGSRGLKGFN		1	1470.61
NYDSIGGSRGFQGFN		1	1618.68
NYDSISGSRGLKGFN		1	1614.74
YDSIGGSRGLKGFN		1	1470.61
NYDSIGGSRGFQGFN		1	1618.68
NYDSISGSRGLKGFN		1	1614.74
Ac-SYDSISGSRGLQGFT		1	1616.71
Ac-GYDSISGSRGMKGFN		1	1617.75
HYDSINGSKGLSGFV		1	1580.72
Ac-SYDPISGSHGFSGFV		1	1598.69
Pedal peptide 3
Ac-MLDRLGSGFI		1	1150.36
RLDRLDMGFI		1	1235.47
RLDRLSTGFI		1	1177.37
YLDRLDSGFL		1	1198.34
FVPGEDKRYFDRLGSGFI		1	2102.36
Ac-SNFDRIGSGFI		1	1254.37
RFDRLGSGFI		1	1167.33
RFDRLNSGLI		1	1190.37
NLDRLNSGFI		1	1148.28
p-QRLDRLGSGFI		1	1244.42
RLDRLGSGF		1	1020.16
PFGx8amide
PFGGIFGKPYNIamide	1		1308.55
PFGSIFHQDYDVamide	1		1423.55
PFGGSYSNPYKIamide	1		1328.49
PFGGSYGNSFKVamide	1		1258.4
PFGSSYSKSFMIamide	1		1349.57
PFGGTYKSWFKMamide	1		1447.72
PFGGSYRGSFKVamide	1		1300.48
PFGGVYGRPFTMamide		1	1327.56
PFGSVYRISYS		1	1275.43
PFGKVYGRSYKFamide		1	1447.7
PFGRVFGRSYKLamide		1	1425.7
PFGRIFGNY		1	1070.21
PFGGVYGNSYKIamide		1	1300.48
PFGQVYGSRYamide		1	1172.31
PFGKIYamide		1	722.886
PFGQIYSPRRPFamide		1	1463.69
PFPGSVDFPMLN		1	1320.53
PFGKMYGRSYRQ		1	1489.72
PKYMDT
PKYMDTR	1		910.05
PKYMDTRDLDAFEKL		1	1842.09
PKYMDT		1	752.88
Ac-GHLMICVQRSRSRYVPYPCFRS		1	2698.18
RxIamide
AVQDPVEYRNIamide		1	1302.44
AAVDFRSIamide		1	877
SFGADFRNIamide		1	1025.12
YLGADFRNIamide		1	1067.21
Ac-MNAADFRQIamide		1	1106.27
Ac-GYAVDFRNIamide		1	1095.22
LGVDFRNIamide		1	932.091
sCAP/ Pyrokinin
Ac-APKYFYFPRMamide		1	1360.64
SAFYFPRMamide		1	1017.21
Tachykinin
FGFAPMRamide		1	824.012
FNNDVEFPLVRNN		1	1577.72
Ac-ARFFGLRamide		1	907.087
Wx3Yamide
Ac-GQGWAIAYamide	1		906.009
Ac-GSQKWSMAYamide	1		1098.24
p-QQGWHIAYamide	1	1	984.082
Ac-GQGWAISYamide		1	922.009
Ac-ASPGWSITYamide		1	1022.13
FATPLY		1	710.829

## Sheet: Pinctata fucata
Gene transcript and peptide sequence Ac- actylation, p- pyroglutamation	No. of peptides encoded	Predicted monoisotopic mass (Da)	Isoelectric point	Attribute	Signal Peptide		Full length/Partial
Pf-APGWa
Ac-APGWamide	1	470.235	5.57	neutral		Y-22	Full
KPGWamide	3	485.3	8.75	basic
RPGWamide	6	513.3	9.75	basic
Pf-Achatin
Ac-GFWD	2	565.22	3.8	acidic		Y-20	Full
Ac-GFGD	2	436.16	3.8	acidic
Pf-Allatotropin
Ac-GFRQSIIDRMGHGFamide	1	1660.83	9.61	basic		Y-24	Full
Pf-Allatostatin B
Ac-AWQTSSWamide	1	905.966	3.55	acidic		Y-19	Full
KWPGTNVWamide	1	986.142	9.69	basic
KWMNVWamide	1	862.061	9.69	basic
KWASMGTWamide	1	965.138	9.69	basic
WNQFVTWamide	1	979.106	7.81	neutral
Ac-SMPIQRKWASVSLWamide	1	1730.06	11.66	basic
KWSALTSWamide	1	977.131	9.69	basic
KWAMSAWamide	1	878.06	9.69	basic
WALASWamide	1	731.853	7.81	neutral
KWSNFSSWamide	1	1040.15	9.69	basic
Ac-MSIQNW	1	819.931	5.28	neutral
RRGWSAMSSWamide	1	1222.39	12.5	neutral
Pf-Allatostatin C
Ac-SHVQCLVNVIACY	1	1490.76	6.72	basic		N	Partial
Pf-Buccalin
Ac-MDPYMFRGYLamide	1	1333.59	7	neutral		N	Partial
Ac-MDSRMFSGQLamide	1	1212.4	7	neutral
Ac-ALDRKMFISQLamide	1	1362.65	9.02	basic
LDNRMFFGRLamide	1	1267.52	10.45	basic
Ac-MDYRMFSGQLamide	1	1288.5	7	neutral
Ac-GLDNHMFVGHLamide	1	1280.47	6.75	basic
GMDRFSFAARLamide	1	1269.48	10.45	basic
Pf-Bursicon α 1
ECNIRRVVQIVRYGNCQPKYVFTFACGGTCSSYTRPSQTQNTIERFCECCREEEKRMGRIMVLCPRDSNGFRRVPFYIQVPTSCRCRPCSILPDNIISPEDELLNamide	1	12194	8.21	basic		N	Partial
Pf-Bursicon α 2
RCNKRFITHVIRKRNCYPRALLSVACLGTCTSYTKPSVDNPGSVERFCECCRESSSRQETVNMICLDEATRGLTNISLSVMIPTSCMCRPCSVLPDTIVPAEQHIFQH	1	16738.4	8.21	basic		N	Partial
Pf-CCK/SK
p-QGVWDFDYGLGGGRFamide	1	1655.79	5.59	acidic		Y-22	Full
Ac-SFGDYSLGGGRFamide	1	1303.4	7	neutral
Pf-Conopressin
CFIRNCPPGamide	1	1004.48	8.07	basic		Y-10	Full
AcSMDILQHGVRECLSCGPGNLGQCIGTNICCGDFGCLMGTKDSEICAKENDSSTPCSVKGRLCGVQNRGKCVADGICCDFDTCSLNSKCKINSDRGNSEILSLINQLLEDRDYRD	1	11098.5	4.48	acidic
Pf-Elevenin
KPRRRFCENFPFARRCIGVSA	1	2510.96	11.93	basic		Y-24	Full
Pf-ELH
p-QRLSVNSALASLADMVSADGHRRMKEEMSSNHQRLLGLamide	1	4189.11	8.76	acidic		Y-25	Full
Ac-TYISLNGDMRSLAKMLMRHYGNRSVKRPVENYTSLRKKLYALamide	1	5016.9	10.96	basic
Pf-FFamide
EKSRGLSRLVGQQPLLFamide	1	1927.26	11.48	basic		N	Partial
GVNPNMNSLFFamide	1	1238.42	7.81	neutral
Pf-FCAP
HLDPQSVTWIHKASYGST	1	2027.22	7.7	basic		Y-30	Full
HMDPQSVTWIHKASPGST	1	1979.2	7.72	basic
HLDPQSVTWIHKASPGST	1	1961.17	7.72	basic
Pf-FMRFa
FMRFamide	20	598.312	9.75	basic		Y-23	Full
FLRFamide	2	580.36	9.75	basic
FIRFamide	1	580.36	9.75	basic
Ac-ALAGDAFLRFamide	1	1078.6	5.88	acidic
Ac-SVDDE	4	605.223	3.49	acidic
Pf-FxRIamide
YSSFVRIamide	1	870.02	9.37	basic		Y-32	Full
LSSFMRIamide	2	852.063	10.55	basic
VSSFVRIamide	1	805.976	10.55	basic
LSSFVRIamide	1	819.99	10.55	basic
FSSFVRIamide	1	854.01	10.55	basic
ISFVRIamide	1	732.92	10.55	basic
GFIRIamide	1	603.76	10.55	basic
IPSSAFMRIamide	1	1020.25	10.55	basic
PSRLGQSSFVRIamide	1	1345.56	12.5	basic
Pf-GnRH
p-QNYHFSNGWHPamide	1	1368.43	7.92	basic		Y-23	Full
Pf-GPA2
Ac-TNCYVRDYRFQASKPFLTKSGYLLPCSDVITVKSCWGRCDSSEIADYKIPFKISNHPVCTYSGA	1	7274.3	8.31	basic		N	Partial
RIVRLQNCHPLHPDPYYVIYDALECACTTCNPEYISCENLNG	1	4842.49	4.66	acidic
Pf-GPB5
IVRLQNCHPLHPDPYYVIYDALECACTTCNPEYISCENLNamide	1	4708.33	4.61	acidic		Y-22	Full
ALNLEEMTNCYVRDYRFQASKPFLTKSGYLLPCSDVITVKSCWGRCDSSEIADYKIPFKISNHPVCTYSGA	1	8193.32	7.83	basic
Pf-LASGLVa1
Ac-MDPLASGLVamide	1	943.127	5.28	acidic		N	Partial
Ac-MMDPLASGLVamide	3	1074.32	5.28	acidic
LMDDLASGLVamide	1	1032.22	3.9	acidic
AFDDLASGLVamide	1	1006.11	3.9	acidic
PFDFLASGIIamide	1	1078.28	5.44	acidic
Pf-LFRYa
SPFRWamide	1	690.803	10.55	basic		Y-23	Full
SIKIPFRFamide	1	1006.26	11.66	basic
NYQDSYLNTDSYYIRSRFFamide	1	2451.64	7.77	neutral
Pf-LFRFa
Ac-GSLLRFamide	3	732.87	10.06	basic		Y-21	Full
Ac-GRSLFRFamide	1	923.08	12.5	basic
Ac-SSLFRFamide	1	754.888	10.06	basic
Pf-LRFNVa
Ac-MRYFVamide	6	755.934	8.72	basic		Y-24	Full
LRYFLamide	2	709.89	9.37	basic
Ac-TRYFLamide	1	739.873	9.37	basic
RRYFLamide	1	752.918	11.15	basic
Pf-Mytilus Inhibtory Peptides
RSPLFVamide	1	716.87	10.55	basic		N	Partial
RAPIFVamide	1	700.88	10.55	basic
FVSPTFIamide	1	808.97	7.81	neutral
FEVPMFIamide	1	881.1	5.55	acidic
Pf-Myomodulin
Ac-GGLSMLRL	1	888.094	10.6	basic		Y-17	Full
Ac-GLQMLRLamide	1	871.11	10.6	basic
Ac-AMPMLRLamide	1	872.156	10.06	basic
Ac-GMPMLRLamide	3	858.129	10.06	basic
PFKMLRLamide	2	903.198	11.66	basic
Pf-NdWFa
Ac-SNDADIESPYEPLENRHPL	1	2238.35	3.95	acidic		Y-22	Full
Pf-NKY
FYLEDEDYDPSLESEEDKMKNIVSEDVKSVS	1	3720.95	3.67	acidic		Y-18	Full
KVFWQPLGYVPASLRMTGGSREQSGESSNHAGGNILRYamide	1	4150.64	10.01	basic
Pf-Opioid
FGTSFMGSSKFamide	1	1194.37	9.69	basic		Y-22	Full
FGRLFFGRSGGSSYIYamide	1	1813.05	10.12	basic
YRKLGMGSGGFLF	1	1432.7	10.45	basic
YGKLNMGGGSGFLYamide	1	1462.69	9.16	basic
FGQGYDGKSSKYFFPDEDKE	1	2344.48	4.23	acidic
FGKLFMSGKRYGSLFMamide	1	1868.29	10.9	basic
Pf-Pedal peptide
PFDSINYASSFGGFamide	1	1507.62	5.44	basic		N	Partial
TFDPISYYGSMGRF	1	1640.83	6.23	neutral
Ac-TVDPVSHKSSLGNLN	1	1609.76	6.75	basic
RFDSIAYLSSFGGIS	1	1619.79	6.23	neutral
RFDSIAYSSGFGNL	1	1533.66	6.23	neutral
Pf-PFGx8amide
PFGGIFGKPYNIamide	1	1308.55	9.3	basic		N	Partial
PFGSIFHQDYDVamide	1	1423.55	5.28	acidic
PFGGSYSNPYKIamide	1	1328.49	9.16	basic
PFGGSYGNSFKVamide	1	1258.4	9.3	basic
PFGSSYSKSFMIamide	1	1349.57	9.3	basic
PFGGTYKSWFKMamide	1	1447.72	10.25	basic
PFGGSYRGSFKVamide	1	1300.48	10.45	basic
Pf-PKYMDT
PKYMDTR	1	910.05	9.3	basic		N	Partial
Pf-Wx3Yamide
Ac-GQGWAIAYamide	1	906.009	7	neutral		N	Partial
Ac-GSQKWSMAYamide	1	1098.24	8.65	basic
p-QQGWHIAYamide	1	984.082	7.87	basic

## Sheet: Crassostrea gigas
Gene transcript and peptide sequence Ac- actylation, p- pyroglutamation	No. of peptides encoded	Predicted monoisotopic mass (Da)	Isoelectric point	Attribute	Signal Peptide	Full length/Partial
Cg-APGWa
KPGWamide	4	485.282	9.69	basic	Y-20	Full
APGWamide	1	428.224	7.81	neutral
RPGWamide	3	513.288	10.55	basic
Cg-Achatin
GFWDamide	2	522.543	5.44	acidic	Y-23	Full
Cg-Achatin-like peptide
Ac-GFWD	2	565.584	3.75	acidic	Y-19	Full
Cg-Allatotropin
GFRQSIVDRMGHGFamide	1	1646.82	9.73	basic	Y-23	Full
Cg-Allatostatin B
RWSSLSAWamide	2	991.118	10.55	basic	Y-23	Full
QAMGHSFGDELEGFDLDP	1	1965.07	3.6	acidic
VNNWNQFPAWamide	1	1274.4	7.81	neutral
RWSSLGAWamide	1	961.092	10.55	basic
SWLDRLISANNNWamide	1	1587.76	7.81	neutral
LYSYWQNRLMTNNPWME	1	2246.53	6.45	neutral
WKSMSNSWamide	1	1024.16	9.69	basic
KWSSFSSWamide	1	1013.12	9.69	basic
Ac-GDPVDLS	1	743.769	3.49	acidic
Cg-Allatostatin C
Ac-SHIRCLVNVIACY	1	1532.84	7.65	basic	Y-27	Full
Cg-Buccalin
ALDRYSFSGSLamide	1	1256.38	7	neutral	Y-25	Full
GLDRYSFYGGLamide	2	1288.43	7	neutral
ALDRYGFFGGLamide	1	1256.43	7	neutral
Ac-ALDQYGFAGSLamide	1	1182.3	5.258	acidic
ALDRYSFMGGLamide	1	1270.47	7	neutral
KLDQYGFAGRLamide	1	1266.47	8.65	basic
ALDRYGFVGTLamide	1	1252.44	7	neutral
KLDQYSFMGNLamide	1	1314.52	7.79	neutral
RLDSHRYFGSLamide	1	1349.52	9.39	basic
ADTLGNSQENIQGADKDEKFEQ	1	2479.55	3.82	acidic
LYPYWYYRQGGSPIYTQT	1	2256.48	8.93	acidic
GIDRFSFAARLamide	1	1251.44	10.45	basic
Cg-Bursicon α 1
RCNKRFITHVIRKRNCYPRALLSVACLGTCTSYTKPSVDNPGSVERFCECCRESSSRQETVNMICLDEATRGLTNISLSVMIPTSCMCRPCSVLPDTIVPAEQHIFQH	1	12127.1	8.21	basic	Y-18	Full
Cg-Bursicon β
RLFRTSPETCSTERTEMDITRTLTVTHEGVLKTVDCVARVSVNECEGSCLSTASPNVHTYPDFKKDCKCCKEGRLVSRQIALQECYSNGVVLAGVQPTTSITEPADSDCFPCTN	1	12483	5.15	basic	Y-19	Full
Cg-CCAP
SNSMNLNPLDYPVDAPEPETKTDF	1	2736.94	3.6	acidic	Y-22	Full
Cg-CCK/SK
p-QGAWDYDYGLGGGRFamide	1	1643.74	5.59	acidic	Y-25	Full
FDYNFGGGRWamide	1	1217.31	7.79	neutral
Cg-Cerebrin
NLGTVDSLYNLPDLLYRamide	1	1965.24	5.59	acidic	Y-22	Full
Cg-Conopressin
CFIRNCPPGamide	1	1004.48	8.27	basic	Y-30	Full
Ac-SMGIVSQPTKECMSCGPGLLGQCVGPDICCGPFGCQMGTSESNICGKENESTTACAISGPPCGSRNQGNCVADGICCDTGACSFNTKCKLNSEPRDVQILSLLKTLGLIETKAYNNAGMS	1	12314.5	4.65	acidic
Cg-Elevenin
RRRFCETYPFA	1	1445.66	9.5	basic	Y-26	Full
SPVSLLEQILNNRRRFGL	1	2112.46	12.2	basic
Cg-ELH
FIASRFPYDSI	1	1357.52	5.55	neutral	Y-21	Full
LSVNGALSSLADMLAANGRQRMMSEMAMNRQRLFGLamide	1	3940.64	12.02	basic
GRLSLTADLRSLARMLEAH	1	2110.45	10.31	basic
LFRYamide	1	596.72	9.37	basic
Ac-GRLSLTADLRSLARMLEAHRKRFIASRFPYDSIRKKLFRYamide	1	4878.74	12.07	basic
p-QRLSVNGALSSLADMLAANGRQRMMSEMAMNRQRLFGLamide	1	4205.11	12.32	basic
Cg-FFamide
SKENSRGLTRLVGQQPLLFamide	1	2142.47	10.48	basic	Y-23	Full
GLTRLVGQQPLLFamide	1	1440.74	10.55	basic
GLTRLVGQQPLLFG	1	1498.78	10.55	basic
GMNPNMNSLFF	1	1270.49	7.81	basic
Cg-FCAP
VLNSLGGFSLHGY	1	1363.54	7.54	basic	Y-21	Full
GLSSLGGLNLHNFA	1	1441.61	6.75	basic
GLNSLGGMSLHDF	1	1389.55	5.24	neutral
Ac-GLSSLGGMSLHNFN	1	1475.64	6.75	basic
GLNSLGGFGLHNY	1	1390.52	6.75	basic
ALSSLGGFSLHGY	1	1308.46	6.75	basic
RLSSLGGMSLHGGLN	1	1498.72	10.55	basic
GLYRPGRMSLPGGFS	1	1594.85	11.14	basic
GLSSLGGMSLHGGFS	6	1447.68	6.75	basic
GLSSLGGFRLHGY	1	1404.72	8.59	basic
Ac-ALSNLGGMNLYNF	1	1454.69	5.28	neutral
Cg-FMRFamide
FMRFamide	10	598.312	10.55	basic	Y-24	Full
FLRFamide	2	580.356	10.55	basic
ALSGDHYIRFamide	1	1177.32	7.83	basic
DPKDDTLMERFVRNamide	1	1734.95	5.78	acidic
Ac-SGDEE	2	577.503	3.42	acidic
Cg-FxRIamide
ASGFFRIamide*	4	837.978	10.06	basic	Y-20	Full
SRGFFRIamide	2	923.086	12.5	basic
KGFFRIamide	1	765.957	11.66	basic
GKGFFRIamide	1	865.047	11.66	basic
SKGFFRIamide	1	895.073	11.66	basic
ASKFFRIamide	1	909.09	11.66	basic
VPTSAFMRIamide	1	1020.26	10.55	basic
AFFRIGKVPTSAFMRIamide	1	1840.25	12.51	basic
p-QHLLQSLVSDPLYRNamide	1	1765	7.87	neutral
IQQSSFIRIamide	1	1090.29	5.66	basic
Cg-GGN
Ac-SKCKGPWANHMCFGGNamide	1	1778.05	8.55	basic	Y-27	Full
SWSPPVQEPEMNRKDDELamide	1	2198.39	4.2	acidic
Cg-GnRH
QNYHFSNGWQPamide	1	1438.54	7.87	basic	Y-23	Full
QNYHFSNGWQPG	1	1434.49	7.54	basic
Cg-GPB5							SAME
RVRLPNCHPEHPDPYYVVYDALACSCRYCNSKYTSCETLNamide	1	4678.11	7.44	basic	Y-19	Full
VDLDSVTACLVREYNLFAQKPHVTPTGDVLECSGFVKVNSCWGRCDSSEIADYKIPFKISNHPVCTYSRVQ	1	8093.76	6.48	basic
Cg-GPA2							SAME
DLDSVTACLVREYNLFAQKPHVTPTGDVLECSGFVKVNSCWGRCDSSEIADYKIPFKISNHPVCTYSRVQ	1	7839.89	6.48	basic
VRLPNCHPEHPDPYYVVYDALACSCRYCNSKYTSCETLNG	1	4739.33	6.47	basic
Cg-LASGLVa
RLDSIASGLVamide	5	1029.21	7.81	neutral	Y-26	Full
Ac-MMDSLASGLVamide	2	1064.28	5.28	acidic
p-QFDRLASGLIamide	1	1101.27	7.81	neutral
RLDSVASGLVamide	1	1015.18
RLDTIASGLVamide	1	1043.23	7.81	neutral
Ac-TMDSLASGLVamide	1	1034.19	5.28	acidic
Cg-LFRYa
LPFRWamide	1	716.419	10.55	basic	Y-25	Full
Ac-STLRLPFRFamide	1	1176.68	12.5	basic
Cg-LFRFa
GSLFRFamide	2	724.861	10.55	basic	Y-23	Full
GALFRFamide	1	708.862	10.55	basic
SSLFRFamide	1	754.888	10.55	basic
SVDNEKPHTPFRFamide	1	1572.74	7.87	basic
SVDNEKPHTPFRFGREEEDEI	1	2531.66	4.22	acidic
Cg-LRFNVa
TDKDIESSSQEIDHQRDFATLN	1	2549.63	4.04	acidic	Y-20	Full
RYGDDDFQ	1	1015	3.83	acidic
RYGDDDFQKRLRYFI	1	1991.22	9.15	basic
TRYFIE	1	827.93	6.34	neutral
DGTRYFLamide	1	869.97	7.79	neutral
MRYFLamide	2	727.923	8.72	basic
LRYFIamide	1	709.89	9.37	basic
MRYLLamide	1
LRYFLamide	1	709.89	9.37	basic
FRYSLamide	1	743.907	9.37	basic
Cg-Luqin or cardioexcitory peptide
Ac-APQWRPQGRFamide	1	1283.46	12.5	basic	Y-29	Full
VCVESNVPGLFKCYRRTDSGFRSSSGQP	1	3077.44	8.8	basic
Cg-Mytilus Inhibtory Peptides
SPFVPKFIamide	1	974.566	10.55	basic	Y-23
MNRQLFVamide	1	906.11	10.55	basic
DSNPLamide	1	543.272	5.44	acidic
TAPILGFKRFSPREEL	1	1861.16	9.69	basic
STILVPEDISEFDMNKRGNLPMFV	1	2753.17	4.11	acidic
RAPFFVamide	1	734.43	10.55	basic
RMHLVVGRGGNMNNPKLV	1	1991.4	12.51	basic
GTPLFVGRRRADTDDKPIYYSYIAL	1	2888.25	9.05	basic
Cg-Myomodulin
GGLSMLRLGRGLQMLRLamide	1	1870.35	12.8	basic	Y-19	Full
GGLSMLRLGRGLQMLRLG	1	1928.38	12.8	basic
GMPMLRLamide	4	816.09	10.55	basic
SNGLSETDEDFMYPDESELDEamide	1	2421.42	3.1	acidic
p-QVPLPRYamide	1	913.08	8.72	basic
SVLDSDLENNGVRIIRPAGRPGRF	1	2638.95	10.25	basic
IPHPRIamide	1	730.9	10.55	basic
Cg-NKY
KVFWQPMPYVPHNARHNSRDKDAGASNDIPNSAAILRYamide	1	4336.83	9.93	basic	Y-27	Full
Cg-NPF
ALNDYYAIVGRPRFamide	1	1653.89	9.18	basic	Y-22	Full
SSRDREDFAGPQWW	1	1736.81	4.37	acidic
Cg-NPYamide1
Ac-SAPLDPDLESMALVPPSRPSGFQNFQEMQRYLMELNRFYNMMSRPRYamide	1	5653.46	7	neutral	Y-24	Full
Cg-NPYamide2
Ac-SQLENMEMLAPPERPSSITNIDELRRYIKELNMYYLILARPRYamide	1	5270.13	7	neutral	Y-22	Full
Cg-Opioid
YGRLGFGGSRGFIYamide	1	1548.77	10.12	basic	Y-15	Full
FSRLGISGSSGYFFamide	1	1523.71	9.37	basic
YKSLGMGGSTGFFYamide	1	1513.73	9.16	basic
FGTLGLGGSSGYLYamide	1	1390.56	7.79	neutral
FWRLGIKGSNEYLYGamide	1	1802.07	9.15	basic
FGQLGMDSSSGYFYamide	1	1557.7	5.44	acidic
Cg-Pedal Peptide
YGLDSIAHGPGSFGGFS	4	1667.76	5.28	neutral	Y-27	Full
RFDSIAYGSSFDRLKN	1	1874.93	9.29	basic
SVDSSGSERYLFSGVQ	1	1758.81	4.18	acidic
FPFDSIAYRPGGFVKFTS	1	2035.03	9.3	basic
KTFDSIAHDFGSFGGFS	1	1818.83	5.41	neutral
Ac-TPDSTYSQIDDFGGLA	1	1727.76	3.34	acidic
SFDSIANSAGTFRRFS	1	1803.86	9.52	basic
SFDSISHQSGRFGLFS	1	1812.85	6.75	basic
RSFDSIANLSGYFGGFS	1	1823.85	6.23	neutral
YVMDSIAHGPGSFGGFS	1	1727.77	5.28	neutral
RSLDSIAHGPGSFGGFS	1	1690.81	7.55	basic
HSLDSIAHGPGSFGGFS	1	1671.77	6.5	basic
ALDSIAHGPGSFGGFS	1	1519.62	5.28	neutral
Ac-GLDSISHGSGGFGGFS	1	1522.67	5.24	neutral
FDSIGNKSGMFSRFS	1	1678.78	9.71	basic
Cg-Pedal peptide 2
NYDSIGGSRGLQGFN	5	1584.67	6.23	neutral	Y-22	Full
YYDSIGGSRGLQGFN	3	1633.74	6.23	neutral
NYDSIGGSRGLKGFN	2	1584.71	9.3	basic
NYDSISGSRGLQGFN	2	1614.69	6.23	neutral
YDSIGGSRGLQGFN	2	1470.56	6.23	neutral
SMDSINGARGFRGFA	1	1627.8	9.52	basic
HYDSIGGSRGLMGFN	1	1610.77	7.54	basic
YDSIGGSRGLKGFN	1	1470.61	9.3	basic
NYDSIGGSRGFQGFN	2	1618.68	6.23	neutral
NYDSISGSRGLKGFN	1	1614.74	9.3	basic
YDSIGGSRGLKGFN	1	1470.61	9.3	basic
NYDSISGSRGLKGFN	1	1614.74	9.3	basic
SYDSISGSRGLQGFT	1	1616.71	5.55	neutral
GYDSISGSRGMKGFN	1	1617.75	8.5	basic
HYDSINGSKGLSGFV	1	1580.72	7.54	basic
SYDPISGSHGFSGFV	1	1598.69	5.24	neutral
Cg-Pedal peptide 3
MLDRLGSGFI	1	1150.36	5.55	neutral	Y-33	Full
RLDRLDMGFI	1	1235.47	6.34	neutral
RLDRLSTGFI	1	1177.37	10.45	basic
YLDRLDSGFL	1	1198.34	4.11	acidic
FVPGEDKRYFDRLGSGFI	1	2102.36	6.51	neutral
SNFDRIGSGFI	1	1254.37	5.55	neutral
RFDRLGSGFI	1	1167.33	10.45	basic
RFDRLNSGLI	1	1190.37	10.45	basic
NLDRLNSGFI	1	1148.28	6.23	basic
p-QRLDRLGSGFI	1	1244.42	10.45	basic
RLDRLGSGF	1	1020.16	10.45	basic
Cg-PFGx8amide
PFGGVYGRPFTMamide	1	1327.56	9.37	basic	Y-20	Full
PFGSVYRISYS	1	1275.43	9.17	basic
PFGKVYGRSYKFamide	1	1447.7	10.45	basic
PFGRVFGRSYKLamide	1	1425.7	11.53	basic
PFGRIFGNY	1	1070.21	9.34	basic
PFGGVYGNSYKIamide	1	1300.48	9.16	basic
PFGQVYGSRYamide	1	1172.31	9.18	basic
PFGKIYamide	1	722.886	9.3	basic
PFGQIYSPRRPFamide	1	1463.69	11.15	basic
PFPGSVDFPMLN	1	1320.53	3.75	acidic
PFGKMYGRSYRQ	1	1489.72	10.65	basic
Cg-PKYMDT
PKYMDTRDLDAFEKL	1	1842.09	4.5	acidic	Y-23	Full
PKYMDT	1	752.88	7.79	neutral
Ac-GHLMICVQRSRSRYVPYPCFRS	1	2698.18	10.13	basic
Cg-RxIamide
AVQDPVEYRNIamide	1	1302.44	5.66	acidic	Y-23	Full
AAVDFRSIamide	1	877	7.81	neutral
SFGADFRNIamide	1	1025.12	7.81	neutral
YLGADFRNIamide	1	1067.21	7.89	neutral
MNAADFRQIamide	1	1106.27	7	neutral
GYAVDFRNIamide	1	1095.22	7	neutral
LGVDFRNIamide	1	932.091	7.81	neutral
Cg-sCAP/ Pyrokinin
APKYFYFPRMamide	1	1360.64	9.98	basic	Y-21	Full
APKYFYFPRMG	1	1376.63	10.01	basic
SAFYFPRMG	1	1075.25	9.34	basic
SAFYFPRMamide	1	1017.21	9.37	basic
Cg-Tachykinin
FGFAPMRamide	1	824.012	10.55	basic	Y-22	Full
FNNDVEFPLVRNN	1	1577.72	4.19	acidic
Cg-Wx3Yamide
p-QQGWHIAYamide	1	984.082	7.87	basic	Y-24	Full
Ac-GQGWAISYamide	1	922.009	7	neutral
Ac-ASPGWSITYamide	1	1022.13	7	neutral
FATPLY	1	710.829	6.02	neutral

## Sheet: Accession numbers
	Source and Peptide
Species	APGW	Accesion / Protein ID number
P. fucata	Pinctada fucata Genome Ver 1.00	pfu_aug1.0_1342.1_65962.t1
C. gigas	GenBank	EKC38991.1
M. edulis	GenBank	Q25461
H. asinina	GenBank	AFN20271.1
T. diomedea	GenBank	EV285144
A. californica	GenBank	NP_001191561
L. gigantea	JGI	166167
	Achatin
P. fucata	Pinctada fucata Genome Ver 1.00	pfu_aug1.0_20003.1_69318.t1
C. gigas	GenBank	EKC23516.1
A. fulica	GenBank	BAA82260.1
L. stagnalis	GenBank	CN810164
L. valentiana	GenBank	BAJ34721.1
H. lucorum	GenBank	AAB48564.1
A. californica	GenBank	AAW30457
L. gigantea	JGI	166825
T. diomedea	GenBank	EV286455
	Achatin-like peptide
C. gigas	Oyster Genome Databse	OYG_10006137
	Allatostain B
P. fucata	Pinctada fucata Genome Ver 1.00	pfu_aug1.0_5029.1_59683.t1
C. gigas	GenBank	EKC22697.1/EST FU6OSJA01A9OY5
A. californica	GenBank	NP_001191611.1
L. gigantea	GenBank	ESO97295.1
	Allatostatin C
P. fucata	Pinctada fucata Genome Ver 1.00	Scaffold473623.1:1..327
C. gigas	Oyster Genome Database /GenBank	OYG_10023883 / EST CU987300
C. rhizophorae	GenBank	EST JZ190164.1
M. galloprovincialis	GenBank	EST FL489398.1
P. dumerilii	GenBank	EST AHB62362.1
H. diversicolor	GenBank	EST GT868234.1
L. gigantea	GenBank	EST FC750192.1
	Allatotropin
P. fucata	Pinctada fucata Genome Ver 1.00	pfu_aug1.0_122.1_22019.t1
C. gigas	GenBank	EKC18529.112:28 /EST FQ701019, FQ663972,
M. californianus	GenBank	ES408170.1
A. californica	GenBank	NP_001191666
H. asinina	GenBank	GD272763
L. gigantea	GenBank	FC772608.1
	Buccalin
P. fucata	Pinctada fucata Genome Ver 1.00	scaffold25752.1
C. gigas	GenBank	EST CU988287.1
C. rhizophorae	GenBank	EST JZ189883.1
L. gigantea	GenBank	ESO97292.1
L. stagnalis	GenBank	EST ES573332.1
A. californica	GenBank	NP_001191649.1
A. kurodai	GenBank	EST EY418574.1
	Bursiconα
P. fucata1	Pinctada fucata Genome Ver 1.00	scaffold197137.1
C. gigas	GenBank	EKC38649.1
P. fucata2	Pinctada fucata Genome Ver 1.00	scaffold3334.1
A. californica	GenBank	XP_005096533.1
M. californianus	GenBank	EST ES407349
	Bursiconβ
C. Gigas	GenBank	EST CU990433.1
C. rhizophorae	GenBank	EST JZ189711.1
	CCK/SK
P. fucata	Pinctada fucata Genome Ver 1.00	scaffold3913.1|size60815pfu
C. gigas	GenBank	EST CU986686, EST CU993470
A. californica	GenBank	XP_005096263.1
H. americanus	GenBank	ABQ95346.1
C. quinquefasciatus	GenBank	XP_001846221.1
H. sapiens Gastrin II	GenBank	660134A / EAW60756.1
	CCAP
C. gigas	GenBank	EST CU993625.1 / AM869229.1
A. californica1	GenBank	EST GD209730.1
A. californica2	GenBank	EST FF068510.1
M. californianus	GenBank	EST ES398282.1
I. paradoxus	GenBank	EST DB919014.1
L. gigantea	GenBank	ESO90838.1
	Cerebrin
C. gigas	GenBank	EST CU99516/CU995163
A. californica	GenBank	NP_001191498.1
L. gigantea	GenBank/JGI	EST FC787402.1/estExt_fgenesh2_pg.C_sca_2850008
L. stagnalis	GenBank	EST ES291769.1
	Conopressin (Neurophysisin)
P. fucata	Pinctada fucata Genome Ver 1.00	pfudmixc42469g19050 IsotigID scaffold414176.1:1..292
C. gigas	GenBank	EST AM854257.1 (A) / FQ666404 (C)
L. stagnalis	GenBank	AAB35220.1
A. californica	GenBank	ACN24615.1
A. kurodai	GenBank	BAB40371.1
L. gigantea	GenBank	FC772608.1
O. vulgaris	GenBank	BAC82436.1
E. scolopes	GenBank	DW266122.1
	Elevenin
P. fucata	Pinctada fucata Genome Ver 1.00	pfu_aug1.0_469.1_22194.t1
C. gigas	GenBank	EKC41422.1/EST CU996600
L. gigantea	GenBank	FC759395
I. paradoxus	GenBank	DB915156
A. californica	GenBank	AAA27762.1
	Egg-Laying Hormone
P. fucata	Pinctada fucata Genome Ver 1.00	pfu_aug1.0_2069.1_29971.t1
C. gigas	GenBank	EKC39528.1/EST FQ667900,AJ565713
L. gigantea ELH1	JGI	169597
L. gigantea ELH2	JGI	Lottia gigantea v1.0 sca_87 : 666578 - 667186
L. stagnalis	GenBank	P06308.2
A. californica	GenBank	AAA27747
A. dactylomela	GenBank	ACO95731.1
A. Parvula ELH2	GenBank	P17686.1
T. tessulatum	GenBank	P80594.1
H. sapiens UCN	GenBank	NP_003344.1
H. sapiens CRN	GenBank	EAW86897.1
P. demurilii DH44-2	GenBank	AHB62381.1
A. mellifera DH44	GenBank	CAI45289.1
A. gambiae DH44	GenBank	XP_001230569.1
A. gossypii DH44	GenBank	EST GW569342.1
D. melanogaster DH44	GenBank	AAF54421.4
B. mori DH44	GenBank	BAG50375.1
	FFamide
P. fucata	Pinctada fucata Genome Ver 1.00	scaffold38094.1
C. gigas	GenBank	CU987867
H. asinina	GenBank	EST GD272468.1
B. Glabrata	GenBank	EST CX727761.1
I. paradoxus	GenBank	EST DB917831.1
P. acuta	GenBank	EST BW985542.1
L. gigantea	GenBank/JGI	EST ESP04142.1
	Feed circuit activating peptide
P. fucata	Pinctada fucata Genome Ver 1.00	pfu_aug1.0_28033.1_11883.t1
C. gigas	GenBank /Oyster Genome Database	HG965451 /OYG_10022892
P. maxima	GenBank	GT281393.1
M. yessoensis	GenBank	GT570646.1
M. galloprovincialis	GenBank	FL490716.1
L. gigantea	GenBank	FC557999.1
A. californica	GenBank	NP_001191518.1
	FMRF
P. fucata	Pinctada fucata Genome Ver 1.00	pfu_aug1.0_182.1_58006.t1
C. gigas	GenBank	EKC24087.1
M. edulis	GenBank	CAA10949.1
A. californica	GenBank	A25790
H. asinina	GenBank	ACD65487.1|
L. stagnalis	GenBank	AAA63280
L. pealei	GenBank	ACI22791
L. gigantea	JGI	Lottia gigantea v1.0 sca_20 : 1727885 - 1727986
	FxRIamide
P. fucata	Pinctada fucata Genome Ver 1.00	pfu_aug1.0_810.1_22317.t1
C. gigas	Oyster Genome Database /GenBank	OYG_10026124 / EST CU987545
L. gigantea1	GenBank	ESO97689.1
L. gigantea 2	GenBank	EST FC795696
	GGN
C. gigas	Oyster Genome Database /GenBank	scaffold1267 /EST CU996337
C. virginica	GenBank	EST EH649000.1
A. Californica	GenBank	EST GD211276.1
A. kurodai	GenBank	EST EY423989.1
D. pealeii	GenBank	EST JK324610.1
L. gigantea	GenBank	EST FC746004
	GnRH
P. fucata	Pinctada fucata Genome Ver 1.00	pfu_aug1.0_23475.1_47585.t1
C. gigas	GenBank	ADZ17180.1/EST AM854257 FQ666028, FQ666404
U. edulis	GenBank	BAH09303.1
O. vulgaris	GenBank	BAB86782
M. yessoensis	GenBank	BAH47639
A. californica	GenBank	NP_001191482
T. belangeri	GenBank	AAB16838
L. edulis	GenBank	AB447557
H. sapiens	GenBank	NM_001501
C. carpio	GenBank	AF521130
C. idella	GenBank	EU981285
F. heteroclitus	GenBank	AB302265
R. canadum	GenBank	AY677173
O. masou	GenBank	S44614
I. fossor	GenBank	AY307174
P. marinus GnRH1	GenBank	AF144480
P. marinus GnRH2	GenBank	AY307174
G. australis	GenBank	AY307172
M. mordax	GenBank	AY307173
T. thynnus	GenBank	EU239502
E. coioide	GenBank	FJ550191
A. pompejana	GenBank	CAGA34466
L. gigantea GnRH1	GenBank	FC805607
L. gigantea GnRH2	GenBank	FC796606
M. musculus	GenBank	AAI16900.1
G. gallus	GenBank	BAE80724.1
	GPA2
P. fucata	Pinctada fucata Genome Ver 1.00	pfu_aug1.0_9176.1_53302.t1
C. Gigas	Oyster Genome Database/GenBank	OYG_10019593 / EKC24490.1
A. Californica	GenBank	EST NP_001191597.1
L. gigantea	GenBank	EST FC741802.1
	GPB5
P. fucata	Pinctada fucata Genome Ver 1.00	pfu_aug1.0_9176.1_53302.t1
C. gigas	GenBank	EKC24490.1
A. californica	GenBank	NP_001191597
L. gigantea	GenBank	FC741803
	LASGLVamide
P. fucata	Pinctada fucata Genome Ver 1.00	pfu_aug1.0_2190.1_44266.t1
C. gigas LASGL1	GenBank	EST CU986442.1, CU996666, CU988454.
C. gigas LASGL2	GenBank	EST CU995285
I. paradoxus	GenBank	DB913596
L. gigantea LASGL1	JGI	87724
L. gigantea LASGL2	GenBank	FC774474
L. stagnalis	GenBank	ES574531
A. californica	GenBank	AAB27696.2
	LFRFamide
P. fucata	Pinctada fucata Genome Ver 1.00	pfu_aug1.0_26025.1_55118.t1
C. gigas	GenBank	FQ665026
A. irradians	GenBank	CB415749
I. paradoxus	GenBank	DB917861
H. diversicolor	GenBank	GT867779
A. californica	GenBank	ACJ76422
L. gigantea	JGI	154926
	LFRYamide
P. fucata	Pinctada fucata Genome Ver 1.00	pfu_aug1.0_53964.1_05542.t1
C. gigas	Oyster Genome Database	scaffold895
H. diversicolor	GenBank	GT866929
L. gigantea	GenBank	FC573115
	LRNFVamide
P. fucata	Pinctada fucata Genome Ver 1.00	pfu_aug1.0_46.1_21939.t1
C. gigas	GenBank	EST CU990208
C. gigas2	Genbank	EST CU988206.1
A. californica	GenBank	Q86MA7
L. gigantea	JGI	ca_43:1667926-1670130
	Luqin
C.gigas	GenBank	EST CU97729
L. gigantea	GenBank/JGI	ESP02754.1 /EST CU987962,FQ668509, CU997729
L. stagnalis	GenBank	AAD02473.1
A. californica	GenBank	NP_001191480.1
I. obsoleta	GenBank	EST FK719020.1
I. paradoxus	GenBank	EST DB915092.1
	Mytilus Inhibitory Peptides
P. fucata	Pinctada fucata Genome Ver 1.00	pfu_aug1.0_10475.1_31931.t1
C. gigas	GenBank	EKC39623.1/ EST CU992444, CU986568, CU988206
A. californica	GenBank	NP_001191614
A. kurodai	GenBank	BAC41320.1
L. gigantea	GenBank	ESO85156.1
	Myomodulin
P. fucata	Pinctada fucata Genome Ver 1.00	scaffold1943.1 : 19966-31846
C. gigas Myomodulin1	GenBank	EKC28655.1/ EST CU995659,CU989813, CU997909, CU996455, CU993228, CU995575.
A. californica	GenBank	NP_001191658
P. maxima Myomodulin 1	GenBank	GT282875
M. galloprovincialis	GenBank	FL499954
L. gigantea Myomodulin 1	GenBank	FC775836
L. gigantea Myomodulin 2	JGI	Protein ID 231562
P. maxima Myomodulin 2	GenBank	GT282875.1
	NdWF
P. fucata	Pinctada fucata Genome Ver 1.00	pfu_aug1.0_16542.1_32706.t1
L. gigantea	GenBank	EST FC678236.1
A. Californica	GenBank	EB190874
	NKY
P. fucata	Pinctada fucata Genome Ver 1.00	pfu_aug1.0_3855.1_52103.t1
C. gigas	Oyster Genome Database	scaffold43574
I. paradoxus	GenBank	DB914896.1
R. decussatus	GenBank	AM852749.1
H. diversicolor	GenBank	GT868448.1
L. gigantea	JGI	Lotgi1 sca_10:2671719-2672204
A. californica	GenBank	NP_001191477.1
	NPF
C. gigas	GenBank	EST CU983945.1, scaffold 5 (91604- 99051)
A. californica	GenBank	EST EB290938.1
A. kurodai	GenBank	EST EY423701.1
L. stagnalis	GenBank	EST ES291525
L. gigantea	GenBank	EST FC808552.1
I. paradoxus	GenBank	DB917827.1
	NPY
C.gigas NPY1	Oyster Genome Database	OYG_10019288 , Scaffold 363 (84216-85359)
C.gigas NPY2	Oyster Genome Database	OYG_10007228, Scaffold 1859 (92508-92016)
L. gigantea	GenBank	ESO85363.1
I. paradoxus	GenBank	EST DB919572.1
A. californica	GenBank	NP_001191635
L. stagnalis	GenBank	CAB63265.1
	Opioid related neuropeptide
P. fucata	Pinctada fucata Genome Ver 1.00	pfu_aug1.0_20062.1_47355.t1
C.gigas	Oyster Genome Database/ GenBank	scaffold748 / scaffold1835 /EST CU990987, HS229230
L. gigantea	NCBI	EST FC753982.1
P. dumerilii	NCBI	EST JZ398989.1
	Pedal Peptide
P. fucata	Pinctada fucata Genome Ver 1.00	pfu_aug1.0_7601.1_02469.t1
C. gigas 1	GenBank	EKC18589.1/EST CU987986
C. gigas 2	Oyster Genome Database / GenBank	scaffold1411 /EST CU996563
C. gigas 3	Oyster Genome Database / GenBank	OYG_10012368 /EST AM854447, CU992242, CU987027,
A. californica	GenBank	NP_001191625
H. lucorum	GenBank	AAB51694
L. stagnalis	GenBank	AAP57098.1
	PFGx8amide
P. fucata	Pinctada fucata Genome Ver 1.00	pfu_aug1.0_19111.1_40122.t1
C.gigas	GenBank	EST CU986338
L. gigantea	GenBank	EST ESO91628.1
L. stagnalis	GenBank	EST AAP57098.1
	PKYMDT
P. fucata	Pinctada fucata Genome Ver 1.00	pfu_aug1.0_32039.1_26587.t1
C. gigas	GenBank	EKC36472.1/EST CU989072
A. californica	GenBank	NP_001191586
L. stagnalis	GenBank	AAF36485
I. paradoxus	GenBank	DB918443
H. asinina	GenBank	GT276859
L. gigantea	JGI	sca_107:575153-586297
	RxIamide
C.gigas	Oyster Genome Database/ GenBank	scaffold40412/ EST HS206944, HS234774 , CU995326, CU992196, CU998178, CU989126, FQ663586
	sCAP/ Pyrokinin
C. Gigas	Oyster Genome Database/ GenBank	scaffold1889, FQ669931
A. Californica	GenBank	XP_005109114.1
L. stagnalis	GenBank	O97374.1
L. gigantea	GenBank	ESO91141.1
T. diomedea	GenBank	ABU82756.1
	Tachykinin
C. Gigas	Oyster Genome Database/ GenBank	scaffold208 /EST CU990972, CU987250
O. vulgaris	GenBank	BAD26598.1
L. gigantea1	GenBank	ESO86763.1
L. gigantea2	GenBank	ESO99687.1
	Wx3Yamide
P. fucata	Pinctada fucata Genome Ver 1.00	scaffold126921.1:1..1117
C. gigas	Oyster Genome Database /GenBank	OYG_10008760 /EST FQ667218, FQ662927, FQ668681
