# Supplementary material for: Neuropeptides encoded by the genomes of the Akoya pearl oyster Pinctata fucata and Pacific oyster Crassostrea gigas: a bioinformatic and peptidomic survey
Source: BMC Genomics. 2014 Oct 2;15(1):840. doi: 10.1186/1471-2164-15-840 (PMC4200219; doi:10.1186/1471-2164-15-840)
Supplement: Supplementary file 4 — Additional file 4: List of peptides molecularly characterized by nLC-MALDI tandem MS analysis of oyster cerebral ganglia Peptide sequence was validated according to a significance threshold of Mascot probability based score >20 and checked manually to confirm or contradict the Mascot assignment. Na.a and Ca.a: flanking amino and carboxy amino acids on the precursor. (XLSX 26 KB) [file 12864_2014_6547_MOESM4_ESM.xlsx]

## Sheet: Feuil1
Precursor name	Observed [M+H]+	Mr (expected)	Mr (calcula-ted)	delta (ppm)	Mascot score	N a.a	sequence	C a.a	modifications
Cg-Allatostatin B	961.505	960.498	960.493	5.46386	49.65	R	RWSSLGAW	G	Amidated (C-term)
Cg-Allatostatin B	991.475	990.468	990.504	-35.6798	47.23	R	RWSSLSAW	G	Amidated (C-term)
Cg-Allatostatin B	1274.65	1273.65	1273.6	37.2378	22.86	R	VNNWNQFPAW	G	Amidated (C-term)
Cg-Allatostatin B	1587.77	1586.77	1586.8	-18.3073	82.54	R	SWLDRLISANNNW	G	Amidated (C-term)
Cg-Allatostatin B	2075.98	2074.97	2074.89	36.9913	128.8	R	QAMGHSFGDELEGFDLDPK	R	Gln->pyro-Glu (N-term Q)
Cg-Allatostatin B	2203.08	2202.08	2202.08	0.811507	27.82	E	GFDLDPKRVNNWNQFPAW	G	Amidated (C-term)
Cg-Allatostatin B	2246.08	2245.07	2245.01	29.1028	82.45	R	LYSYWQNRLMTNNPWME	R
Cg-Allatotropin	1605.51	1604.5	1604.8	-186.247	65.04	R	GFRQSIVDRMGHGF	G	Amidated (C-term)
Cg-Buccalin	1210.71	1209.7	1209.65	39.3171	75.51	R	ALDRYGFVGTL	G	Amidated (C-term)
Cg-Buccalin	1214.57	1213.57	1213.61	-35.153	51.83	R	ALDRYSFSGSL	G	Amidated (C-term)
Cg-Buccalin	1214.69	1213.68	1213.62	46.2038	67.18	R	ALDRYGFFGGL	G	Amidated (C-term)
Cg-Buccalin	1228.67	1227.66	1227.61	41.4416	68.47	R	ALDRYSFMGGL	G	Amidated (C-term)
Cg-Buccalin	1246.62	1245.62	1245.61	2.72315	65.04	R	GLDRYSFYGGL	G	Amidated (C-term)
Cg-Buccalin	1251.67	1250.66	1250.69	-24.0795	45.22	R	GIDRFSFAARL	G	Amidated (C-term)
Cg-Buccalin	1266.48	1265.47	1265.69	-170.706	67.05	R	KLDQYGFAGRL	G	Amidated (C-term)
Cg-Buccalin	1314.71	1313.7	1313.64	41.3963	56.08	R	KLDQYSFMGNL	G	Amidated (C-term)
Cg-Buccalin	1349.64	1348.63	1348.7	-48.5082	20.8	R	RLDSHRYFGSL	G	Amidated (C-term)
Cg-Buccalin	2256.11	2255.11	2255.07	17.0651	89.27	R	LYPYWYYRQGGSPIYTQT	R
Cg-Buccalin	2436.96	2435.96	2436.1	-60.4371	141.79	R	ADTLGNSQENIQGADKDEKFEQ	K
Cg-CCAP	2694.36	2693.35	2693.22	50.2908	80.82	R	SNSMNLNPLDYPVDAPEPETKTDF	R
Cg-CCK/SK	1217.59	1216.58	1216.54	35.6478	68.31	R	FDYNFGGGRW	G	Amidated (C-term)
Cg-CCK/SK	1643.64	1642.64	1642.72	-48.9689	43.44	R	QGAWDYDYGLGGGRF	G	Gln->pyro-Glu (N-term Q) Amidated (C-term)
Cg-Cerebrin	1964.94	1963.94	1964.04	-51.0393	135.28	R	NLGTVDSLYNLPDLLYR	G	Amidated (C-term)
Cg-elevenin	2112.12	2111.12	2111.2	-37.4603	67.47	R	SPVSLLEQILNNRRRFGL	K
Cg-ELH	1315.59	1314.58	1314.66	-63.1524	48.77	R	FIASRFPYDSI	R
Cg-ELH	3938.44	3937.43	3937.97	-137.205	21.11	R	LSVNGALSSLADMLAANGRQRMMSEMAMNRQRLFGL	G	Amidated (C-term)
Cg-FCAP	1308.55	1307.55	1307.65	-80.5238	74.62	R	ALSSLGGFSLHGY	K
Cg-FCAP	1347.68	1346.67	1346.63	32.7729	73.99	R	GLNSLGGMSLHDF	K
Cg-FCAP	1348.68	1347.67	1347.66	10.2355	114.87	R	GLNSLGGFGLHNY	K
Cg-FCAP	1363.65	1362.64	1362.7	-46.1678	67.53	R	GLSSLGGFRLHGY	K
Cg-FCAP	1363.72	1362.72	1362.69	16.722	113.72	R	VLNSLGGFSLHGY	K
Cg-FCAP	1399.59	1398.58	1398.73	-103.888	25.19	R	GLSSLGGLNLHNFA	K
Cg-FCAP	1406.7	1405.69	1405.67	20.0958	95.04	R	GLSSLGGMSLHGGFS	K
Cg-FCAP	1670.03	1669.02	1668.88	81.5683	20.85	K	RRLSSLGGMSLHGGLN	K	Oxidation (M) [9], Amidated (C-term)
Cg-FFamide	1270.62	1269.61	1269.56	34.975	66.03	R	GMNPNMNSLFF	G	Amidated (C-term)
Cg-FFamide	1440.83	1439.82	1439.86	-25.3587	97.5	R	GLTRLVGQQPLLF	G	Amidated (C-term)
Cg-FFamide	1498.78	1497.77	1497.87	-65.2835	75.85	R	GLTRLVGQQPLLFG	R
Cg-FFamide	2055.14	2054.13	2054.17	-21.4013	41.16	S	KENSRGLTRLVGQQPLLF	G	Amidated (C-term)
Cg-FFamide	2142.22	2141.21	2141.21	2.36782	77.28	A	SKENSRGLTRLVGQQPLLF	G	Amidated (C-term)
Cg-FMRFamide	1177.48	1176.47	1176.6	-113.223	82.4	R	ALSGDHYIRF	G	Amidated (C-term)
Cg-FxRIamide	766.46	765.453	765.465	-16.0451	36.17	R	KGFFRI	G	Amidated (C-term)
Cg-FxRIamide	796.412	795.404	795.439	-43.9053	42.72	R	ASGFFRI	G	Amidated (C-term)
Cg-FxRIamide	853.357	852.35	852.497	-172.833	34.7	R	SKGFFRI	G	Amidated (C-term)
Cg-FxRIamide	867.442	866.434	866.513	-90.2468	41.47	K	ASKFFRI	G	Amidated (C-term)
Cg-FxRIamide	881.537	880.53	880.503	30.3134	39.87	R	SRGFFRI	G	Amidated (C-term)
Cg-FxRIamide	1020.39	1019.38	1019.56	-176.866	70.91	K	VPTSAFMRI	G	Amidated (C-term)
Cg-FxRIamide	1765.02	1764.01	1763.93	46.6855	120.75	R	QHLLQSLVSDPLYRN	G	Gln->pyro-Glu (N-term Q) Amidated (C-term)
Cg-FxRIamide	1840.12	1839.11	1839.03	40.3989	67.95	R	AFFRIGKVPTSAFMRI	G	Amidated (C-term)
Cg-FxRIamide	1947.05	1946.05	1946.1	-25.2624	42.53	D	PLYRNGRIQQSSFIRI	G	Amidated (C-term)
Cg-FxRIamide	2448.41	2447.4	2447.34	24.3215	34.76	Q	SLVSDPLYRNGRIQQSSFIRI	G	Amidated (C-term)
Cg-FxRIamide	3050.62	3049.61	3049.66	-16.1969	68.91	R	QHLLQSLVSDPLYRNGRIQQSSFIRI	G	Gln->pyro-Glu (N-term Q) Amidated (C-term)
Cg-GGN	2155.87	2154.86	2155	-65.2979	72.53	R	SWSPPVQEPEMNRKDDEL	G	Amidated (C-term)
Cg-GGN	2214	2212.99	2213.01	-6.38543	72.75	R	SWSPPVQEPEMNRKDDELG	R
Cg-GnRH	1359.63	1358.62	1358.58	33.0897	61.11	A	QNYHFSNGWQP	G	Gln->pyro-Glu (N-term Q) Amidated (C-term)
Cg-GnRH	1417.65	1416.64	1416.58	40.0908	48.97	A	QNYHFSNGWQPG	K	Gln->pyro-Glu (N-term Q)
Cg-LASGLVa	1101.57	1100.57	1100.6	-29.0706	75.59	R	QFDRLASGLI	G	Gln->pyro-Glu (N-term Q) Amidated (C-term)
Cg-LFRFa	709.482	708.475	708.407	96.1086	31.47	R	GALFRF	G	Amidated (C-term)
Cg-LFRFa	725.391	724.384	724.402	-25.0482	30.87	R	GSLFRF	G	Amidated (C-term)
Cg-LFRFa	2531.12	2530.12	2530.17	-22.1013	58.18	R	SVDNEKPHTPFRFGREEEDEI	@
Cg-LFRFa	755.383	754.376	754.413	-48.4006	39.39	R	SSLFRF	G	Amidated (C-term)
Cg-LFRFa	1573.6	1572.59	1572.77	-114.333	99.91	R	SVDNEKPHTPFRF	G
Cg-LRFNVa	828.517	827.51	827.418	111.424	24.45	R	TRYFIE	K
Cg-LRFNVa	870.459	869.451	869.44	13.7088	36.43	R	DGTRYFL	G	Amidated (C-term)
Cg-LRFNVa	1015.39	1014.39	1014.4	-17.4615	33.68	R	RYGDDDFQ	K
Cg-LRFNVa	1568.82	1567.82	1567.79	20.1188	34.66	R	RYGDDDFQKRLR	Y
Cg-LRFNVa	1991.06	1990.05	1990.02	18.5632	62.52	R	RYGDDDFQKRLRYFI	G	Amidated (C-term)
Cg-LRFNVa	2549.02	2548.01	2548.17	-61.9763	76.32	S	TDKDIESSSQEIDHQRDFATLN	K
Cg-Myomodulin	816.307	815.3	815.451	-185.608	38.03	R	GMPMLRL	G	Amidated (C-term)
Cg-Myomodulin	854.485	853.477	853.481	-4.30472	33.62	R	QVPLPRY	G	Gln->pyro-Glu (N-term Q) Amidated (C-term)
Cg-Myomodulin	1870.14	1869.14	1869.09	24.3295	54.18	R	GGLSMLRLGRGLQMLRL	G	Amidated (C-term)
Cg-Myomodulin	1928.2	1927.19	1927.1	47.8601	29.13	R	GGLSMLRLGRGLQMLRLG	K
Cg-Myomodulin	2637.94	2636.93	2637.41	-180.491	60.73	Q	SVLDSDLENNGVRIIRPAGRPGRF	R
Cg-Mytilus Inhibtory Peptides	735.403	734.396	734.423	-36.2339	34.34	R	RAPFFV	G	Amidated (C-term)
Cg-Mytilus Inhibtory Peptides	933.387	932.38	932.548	-180.426	67.93	R	SPFVPKFI	G	Amidated (C-term)
Cg-Mytilus Inhibtory Peptides	964.496	963.488	963.496	-8.04674	34.18	R	MNRQLFVG	K
Cg-Mytilus Inhibtory Peptides	1861.02	1860.01	1860.03	-9.68159	73.64	R	TAPILGFKRFSPREEL	K
Cg-Mytilus Inhibtory Peptides	1991.02	1990.01	1990.08	-34.7006	44.46	R	RMHLVVGRGGNMNNPKLV	G	Amidated (C-term)
Cg-Mytilus Inhibtory Peptides	2887.57	2886.57	2886.5	22.389	72.9	R	GTPLFVGRRRADTDDKPIYYSYIALRAPFFV	R
Cg-NPF	1653.96	1652.95	1652.88	43.4436	72.69	K	ALNDYYAIVGRPRF	G	Amidated (C-term)
Cg-NPF	1736.8	1735.79	1735.77	13.8008	20.97	S	SSRDREDFAGPQWW	X
Cg-NPF	2107.01	2106.01	2105.99	7.22985	48.31	D	GILSSSRDREDFAGPQWW	X
Cg-Opioid	1391.58	1390.57	1390.68	-77.747	79.46	R	FGTLGLGGSSGYLY	G
Cg-Opioid	1513.71	1512.7	1512.71	-5.03997	53.71	R	YKSLGMGGSTGFFY	G	Amidated (C-term)
Cg-Opioid	1523.78	1522.77	1522.76	11.6355	100.71	R	FSRLGISGSSGYFF	G	Amidated (C-term)
Cg-Opioid	1548.74	1547.73	1547.8	-43.2963	66.32	R	YGRLGFGGSRGFIY	G	Amidated (C-term)
Cg-Opioid	1557.71	1556.7	1556.66	24.9322	85.72	R	FGQLGMDSSSGYFY	G	Amidated (C-term)
Cg-Opioid	1801.99	1800.98	1800.93	27.2342	39.86	R	FWRLGIKGSNEYLYG	G	Amidated (C-term)
Cg-Opioid	1886.89	1885.89	1885.83	29.8929	26.17	K	RFGQLGMDSSSGYFYGX	X	Oxidation (M) [7]
Cg-Pedal Peptide	1519.77	1518.76	1518.71	34.1915	120.43	R	ALDSIAHGPGSFGGFS	K
Cg-Pedal Peptide	1668.79	1667.78	1667.76	15.2798	136.62	R	YGLDSIAHGPGSFGGFS	K
Cg-Pedal Peptide	1672.79	1671.78	1671.76	12.1512	107.24	K	HSLDSIAHGPGSFGGFS	K
Cg-Pedal Peptide	1679.72	1678.71	1678.78	-41.2741	91.57	R	FDSIGNKSGMFSRFS	K
Cg-Pedal Peptide	1691.76	1690.76	1690.81	-29.7592	105.33	R	RSLDSIAHGPGSFGGFS	K
Cg-Pedal Peptide	1717.81	1716.8	1716.8	4.38142	71	K	SVDSSGSERYLFSGVQ	K
Cg-Pedal Peptide	1728.54	1727.53	1727.76	-135.221	55.32	K	YVMDSIAHGPGSFGGFS	K
Cg-Pedal Peptide	1762.76	1761.75	1761.84	-52.8032	120.81	K	SFDSIANSAGTFRRFS	K
Cg-Pedal Peptide	1771.84	1770.83	1770.83	-1.99962	93.05	R	SFDSISHQSGRFGLFS	K
Cg-Pedal Peptide	1819.91	1818.9	1818.82	43.7503	74.45	K	KTFDSIAHDFGSFGGFS	K
Cg-Pedal Peptide	1824.8	1823.79	1823.85	-31.4807	99.38	R	RSFDSIANLSGYFGGFS	K
Cg-Pedal Peptide	2036.08	2035.07	2035.02	25.1663	59.47	R	FPFDSIAYRPGGFVKFTS	K
Cg-Pedal Peptide 2	1470.73	1469.72	1469.73	-5.67725	72.94	N	YDSIGGSRGLKGFN	K
Cg-Pedal Peptide 2	1556.75	1555.75	1555.69	33.1318	71.9	R	SYDPISGSHGFSGFV	K
Cg-Pedal Peptide 2	1574.7	1573.69	1573.74	-29.1821	67	K	SYDSISGSRGLQGFT	K
Cg-Pedal Peptide 2	1575.64	1574.64	1574.71	-49.2807	30.19	K	GYDSISGSRGMKGFN	K
Cg-Pedal Peptide 2	1584.64	1583.63	1583.77	-85.4777	92.23	K	NYDSIGGSRGLKGFN	K
Cg-Pedal Peptide 2	1584.8	1583.79	1583.73	39.0028	85.12	K	NYDSIGGSRGLQGFN	K
Cg-Pedal Peptide 2	1585.47	1584.47	1584.75	-177.057	78.64	K	SMDSINGARGFRGFA	K
Cg-Pedal Peptide 2	1618.74	1617.74	1617.72	12.0108	84.41	K	NYDSIGGSRGFQGFN	K
Cg-Pedal Peptide 2	1626.69	1625.68	1625.83	-92.0202	39.29	K	RYDSIGGSRGLKGFN	K
Cg-Pedal Peptide 2	1633.66	1632.66	1632.75	-59.2931	84.69	R	YYDSIGGSRGLQGFN	K
Cg-Pedal peptide 3	1020.57	1019.57	1019.55	13.5648	26.92	Q	RLDRLGSGF	I
Cg-Pedal peptide 3	1108.53	1107.52	1107.57	-48.9601	52.48	R	MLDRLGSGFI	K
Cg-Pedal peptide 3	1131.61	1130.6	1130.58	13.3091	57.89	R	QRLDRLGSGF	I	Gln->pyro-Glu (N-term Q)
Cg-Pedal peptide 3	1133.44	1132.43	1132.64	-181.373	47.71	Q	RLDRLGSGFI	K
Cg-Pedal peptide 3	1148.64	1147.63	1147.6	30.1037	65.65	R	NLDRLNSGFI	K
Cg-Pedal peptide 3	1167.59	1166.58	1166.62	-34.7071	42.31	R	RFDRLGSGFI	K
Cg-Pedal peptide 3	1174.67	1173.67	1173.58	71.2272	54.45	R	YFDRLGSGFI	R
Cg-Pedal peptide 3	1177.64	1176.64	1176.66	-20.2905	33.45	R	RLDRLSTGFI	K
Cg-Pedal peptide 3	1190.68	1189.67	1189.66	11.6387	44.36	R	RFDRLNSGLI	K
Cg-Pedal peptide 3	1198.48	1197.47	1197.6	-110.92	55.9	R	YLDRLDSGFL	K
Cg-Pedal peptide 3	1212.63	1211.62	1211.59	21.0079	64.92	R	SNFDRIGSGFI	K
Cg-Pedal peptide 3	1235.72	1234.71	1234.65	52.7988	55.11	R	RLDRLDMGFI	K
Cg-Pedal peptide 3	1244.71	1243.71	1243.67	32.2562	54.5	R	QRLDRLGSGFI	K	Gln->pyro-Glu (N-term Q)
Cg-Pedal peptide 3	1532.72	1531.71	1531.86	-97.9125	20.38	M	DKRRLDRLGSGFL	-
Cg-Pedal peptide 3	2103.17	2102.16	2102.06	47.787	48.16	R	FVPGEDKRYFDRLGSGFI	R
Cg-Pedal peptide 3	2370.2	2369.19	2369.24	-17.046	29.58	F	DRLGSGFIRRSNFDRIGSGFI	K
Cg-PFGx8amide	1275.62	1274.61	1274.63	-12.9041	61.34	R	PFGSVYRISYS	K
Cg-PFGx8amide	1327.59	1326.59	1326.65	-51.146	62.49	R	PFGGVYGRPFTM	G	Amidated (C-term)
Cg-PKYMDT	1841.92	1840.92	1840.9	7.80921	66.9	R	PKYMDTRDLDAFEKL	V
Cg-PKYMDT	2104.06	2103.05	2103.03	7.80824	31.35	R	PKYMDTRDLDAFEKLVY	L
Cg-RxIamide	791.469	790.461	790.409	66.7819	26.62	F	GADFRNI	G	Amidated (C-term)
Cg-RxIamide	877.471	876.463	876.482	-21.0968	46.49	R	AAVDFRSI	G	Amidated (C-term)
Cg-RxIamide	932.501	931.494	931.524	-31.9444	30.97	R	LGVDFRNI	G	Amidated (C-term)
Cg-RxIamide	1025.51	1024.5	1024.51	-9.95013	30.79	R	SFGADFRNI	G	Amidated (C-term)
Cg-RxIamide	1053.51	1052.5	1052.54	-39.875	21.49	R	GYAVDFRNI	G	Amidated (C-term)
Cg-RxIamide	1064.55	1063.54	1063.52	17.9911	32.95	R	MNAADFRQI	G	Amidated (C-term)
Cg-RxIamide	1067.58	1066.58	1066.56	19.2301	38.05	R	YLGADFRNI	G	Amidated (C-term)
Cg-RxIamide	1302.73	1301.72	1301.67	39.4869	73.89	R	AVQDPVEYRNI	G	Amidated (C-term)
Cg-sCAP/ Pyrokinin	1017.44	1016.43	1016.49	-61.3926	47.21	R	SAFYFPRM	G	Amidated (C-term)
Cg-sCAP/ Pyrokinin	1075.56	1074.55	1074.5	49.0481	32.57	R	SAFYFPRMG	R
Cg-sCAP/ Pyrokinin	1318.43	1317.42	1317.67	-188.219	82.35	R	APKYFYFPRM	G	Amidated (C-term)
Cg-sCAP/ Pyrokinin	1376.59	1375.58	1375.67	-66.1741	44.26	R	APKYFYFPRMG	R
Cg-Tachykinin	825.419	824.411	824.4	13.5298	40.92	R	FGFAPMR	G
Cg-Tachykinin	1577.51	1576.5	1576.76	-166.165	85.2	R	FNNDVEFPLVRNN	K
Cg-Wx3Yamide	984.391	983.384	983.461	-79.0016	39.34	R	QQGWHIAY	G	Gln->pyro-Glu (N-term Q) Amidated (C-term)
