# Supplementary material for: Neuropeptides encoded by the genomes of the Akoya pearl oyster Pinctata fucata and Pacific oyster Crassostrea gigas: a bioinformatic and peptidomic survey
Source: BMC Genomics. 2014 Oct 2;15(1):840. doi: 10.1186/1471-2164-15-840 (PMC4200219; doi:10.1186/1471-2164-15-840)
Supplement: Supplementary file 5 — Additional file 5: Complete list of neuropeptides in a FASTA format. (TXT 68 KB) [file 12864_2014_6547_MOESM5_ESM.txt]

APGW

>APGWamide_pfu_aug1.0_1342.1_65962.t1
MEVTKFLLLCTAIAQHLILVSSDGELIDKRRPGWGKRNVDNLVDDEDDYVEAEKRKPGWGKRSDIDSQMDKRKPGWGKRDFSEIGEIDKRKPGWGKRSMDDLNNIIKRRPGWGKRSGDLYDALQMYKRRPGWGKRSFPESLILDKRRPGWGKRSFVDIFDTAEDNDTSDINKRRPGWGKRSDIFSVERRRPGWGKRAPGWGKRSDLVDNCELIDLEVERLLQEIQKIEEYRLQQCGTPSEDGITVPAYN

>gi|405974338|gb|EKC38991.1| Cerebral peptide 1-APGW [Crassostrea gigas]
MESPSLYLIVIALVLGIVSTDEELIDKRRPGWGKRGSLDFGSNNLPNSIIEKRKPGWGKRGMEDEFEMNKRKPGWGKRAPGWGKRSFNEDLNNFIEKRRPGWGKRTSDLMDALNAMEVNKRKPGWGKRSEMEKRKPGWGKRTVPELSETDLSYSSIPTDSFSVLDKRRPGWGKSWRNITDLTAEDNHLRHQILATQSGKNKGVIHYWNSGSFRQSSESRLSPKGIGYTKNDEPDRFYTTTSVNDPACDMQGFNLVILPDPRKSSTEIFMSPRVWVLTLGQGQMDV

>Mytilus edulis Q25461 APGW-amide-related neuropeptide
METLNIFLVIFSLLGTIIIASSSDESSERKKRDLDTIDDTNNDFLTADKRRPGWGKRSFDDDILNNLDKRRPGWGKRSDMLFDSEEIEKRRPGWGKRSSSLYDDEKRKPGWGKRSSALLDDLSLYNSIVKRRPGWGKRSDTFKVDIRRPGWGKRTPGWGKRSGPNMCMDFQDEILQLYKLLNEAEKLHSECEALNI

>Aplysia californica NP_001191561 cerebral peptide 1
MLLAKISVVVLLLAIDGTSSSESTDNVVLSSSPDSQKAATSRHKRAPGWGKRSSLNDEDLFADSDSAQELLDSVAALKRAPGWGKRFSGLMSEGSSLEAKRAPGWGKRGQEIDVDEDGSEQEKRAPGWGKRAPGWGKRAPGWGKRAPGWGKRAPGWGKRAPGWGKRSGGDYCETLEKMVDAYIYKAVEVDSRRLADCGSGEGTNEPFRK

>Tritonia diomedea EV285144 mRNA sequence

MRLTKFSQLSVMLAQIVLLISIAVIDLTQSSDSAAAFNSAKKVTSSENSLSPNRHKRRVTDEALFGGDGDTQQAVEALKRAPGWGKRFFDGMAEAEKRDPGWGKRSSDFDDDKRAPGWGKRAPGWGKRSPGWGKRGWGKRAPGWGKRAPGWGKRSDDSDLCQRLDTIADSFLMEARKVNAIFLKECGSLETGNDPFRK

>Lottia APGWamide	
MYFSTHLAALFFSLFVLLIQCATSEELSSSLLEAEEEKRAPGWGKRNILSSSEKDFLESKRAPGWGKRSLSALLDDADDWSDDVSQDYSKRGWGKRSLESFAADKRAPGWGKRAPGWGKRAPGWGKRAPGWGKRAPGWGKRAPGWGKRAPGWGKRSSDECSTVENEFNYYISKAVQTQIKLLTNCFESGEKINSPLA


>gi|393713350|gb|AFN20271.1| APGWamide prepropeptide [Haliotis asinina]
MSSFINSLTLGVVVVLSVLSCSLGEDQVASVTGDKEKSDFSQRTLDSVHVLKKRAPGWGKRSLDEDVDSDDDMSYDSESPEDILSGADLSKRAPGWGKRTLDILEDYTKRAPGWGKRDSLDVKRAPGWGKRDIDMDKRAPGWGKRAPGWGKRAPGWGKRAPGWGKRAPGWGKRAPGWGKRSDTSCAGIDEEVDYYIYRAVQAEARRILECGSKYNGNDVLRK


ACHATIN

>Achatin_pfu_aug1.0_20003.1_69318.t1
TSLNCFVVLMMTLPLVSLGISDSRLQGSETDGADSGQYPYSLENGIQDKRGFWDKRGFGDKRDISNEKLALLQEMMPQRRVSFGFIHYPRIPLRQRHFFRSNPKLVALLRKEVGKRGFWDKRGFGDKRSDNTDSNNFHLYSDI

>gi|405957293|gb|EKC23516.1| hypothetical protein CGI_10006137-Achatin  [Crassostrea gigas]
MAQWLEHQALEVLNMRTPLLILLISLAFTFGTAENHLLEQYENDEDIQHQLQNEAYYKRGFWDKRGFWDKRMSHKDFSHGSDDSSWNNLILLLKDYIRYKHESNKKEQVFSNGLQNSH

>Achatina fulica BAA82260.1| achatin-I precursor
MASSPHYLLLVVVLVVTLTHITASDFEFLEPDQDVEPFEEDVFLLKRGFADKRGFADKRGFADKRGFADKRGFADKRGFADKRGFADKRGFGDKRDEISPALLRLLQHSYQSQPLPLRGHSAFSRLLARQGLWE


>Helix lucorum AAB48564.1| neuropeptide GFAD precursor
MASVSHLLLLAFTLATAFNLIASHELDYLEDADLDSDEEDFLGKRGFADKRGFADKRGFADKRGFADKRGFADKRGFADKRGFADKRERISPLVLRLLQRSYQNQHCH


>Lehmannia valentiana BAJ34721.1| achatin
MASLSLYFLATVAMAVALNLIAASDIEYSESDSDLGSFEEDEYISKRGFADKRGFADKRGFADKRGFADKRGFADKRGFADKRGFADKRGFADKRENINPLVVKLLQGGFLGKNDQGTGHSSFSRLLARQGFLE

>Lymnaea stagnalis CN810164
MTSLSHYALLTFVVLVALDYLAANELEFLEAEAEGEPFEESDLILSDFDDKRGFADKRGFPDKRGFADKRGFADKRGFADKRGFADKRGFPDKRGFADKRGFADKRGFWDKREQMNPLLVKLLRHSQHQPLPYGQNSFSRLLAQQGFFE

>Lottia gigantea 166825
MLPQNILIWLSVLVASVGITVFADELEFTDAIEAVDGPRLIVAEGNEILDKEDATKRLFGDKRLFGDKRIFLENPEHKRLFLDKRGFGDKRGYGDKRGYGDKRGFGDKRGFGDKRGFADKRGFGDKRSSASSLRPFLLAMLDNFGSRRPKNSYAYWSHRPGLLIRNGRSA

>Tritonia diomedea EV286455 mRNA sequence
MLPQNILIWLSVLVASVGITVFADELEFTDAIEAVDGPRLIVAEGNEILDKEDATKRLFGDKRLFGDKRIFLENPEHKRLFLDKRGFGDKRGYGDKRGYGDKRGFGDKRGFGDKRGFADKRGFGDKRSSASSLRPFLLAMLDNFGSRRPKNSYAYWSHRPGLLIRNGRSA

>A. californica AAW30457
MTSSAQCLLLTMLLVATLDFLYAEDIGFAETDSELTPFAGAVADHVLKEGFGKRGYFDKRGFFDKRGDASKRGFFDKRGFFDKKSYADSKDEESNAALSDFAEDKRGFFGKRYYGSKREEISPRVLNLLLRNYQIHPSPLNGHNAFSRLLAKQGFWEN


ACHATIN-LIKE

>C. gigas OYG_10006137
MAQWLEHQALEVLNMRTPLLILLISLAFTFGTAENHLLEQYENDEDIQHQLQNEAYYKRGFWDKRGFWDKRMSHKDFSHGSDDSSWNNLILLLKDYIRYKHESNKKEQVFSNGLQNSH 


ALLATOSTATIN B

>pfu_aug1.0_5029.1_59683.t1
MKCLIHCAIVITTLTFSLCEIYDEHKEADELDNISPNLQKDLHLKSSLSDSRTADKRAWQTSSWGKRKWPGTNVWGKRKWMNVWGKRKWASMGTWGKRSDPLIDNGLENIHKRDTEHSFPLKRKWNQFVTWGKRSMPIQRKWASVSLWGKRSQDNYNEPEKRKWSALTSWGKRDDVGDINSDKNKRKWAMSAWGKRTNPIDGDNDMNKKWALASWGKRNDIYNTPSLQDNDAKSDNTVDKRKWSNFSSWGKRMSIQNWRKRPWLWAKRRRGWSAMSSWGKRSSLDTKENDDRQLLSV
>C. gigas EKC22697.1
MLCHLEQLLLSCIVLCLVKVCASLKAQDEASVNDHDIVRRQAMGHSFGDELEGFDLDPKRVNNWNQFPAWGKRLSKRRWSSLGAWGKRSWLDRLISANNNWGKRWKSMSNSWGKRQAPSEFDGLSDDYINIKKRSVDSKFSHNSRNKRSIPTELSPEQNEEKRRWSSLSAWGKRSDDDEKRRWSSLSAWGKRSNPEAIDDNDSDNISKRKWSSFSSWGKRGDPVDLSKRLYSYWQNRLMTNNPWMERRGWNAFSSWGKRSMD
>A californica NP_001191611.1
MTLHLASPFILLFTIAYSLTSAVQGLEPLPAASLSDSPASGADVPPLPSSAATNAAVDKEWLRQKLEEGQFLPQQDKRWGGINSWMTHRLGGPSERDSSQDSLDKQLLVNNVQNYDDSSKRKWSKFSSWGKRDASEETPEGGEGEDGLGAVKKWKNMAVWGKRAEDGLDKRWKQMATWGKREDGDVLGLGTDKRWKQMASWGKRLDDSDRDKKWKQMSVWGKREDNGEPLDKKWKEMSVWGKRDTLDDPEKRWKQMAVWGKRQGLDDRNDKRWKQMATWGKRNSSENYDKRWKQMSVWGKRDGDGDLDKRWKQMSVWGKRDGDGDLDKRWKQMSVWGKRNGDGDLDKRWKQMSVWGKRDGDEDVEKRWKQMSVWGKRDGDADLDKRWKQMSVWGKRDEDGNLDKRWKQMSVWGKRDEDGNLDKRWKQMSVWGKRDGDDNLDKRWKQMSVWEREREREWV
>L. gigantea ESO97295.1
MDLKTILCLIIYSLLLQISHAEEQLANDIELSNSLNPVDKRAWKSSYLNTWGKRWNPRYNLRGYQRMPIWAKRWTNSGLITWGKRSADTEIPIHKRKWNQFITWGKRSGVPSIVKRSVGDELVPWGKNKDTLPELNTSSDNLDNKLIDLETTPSTDKLSLDEKRASDKGWNGFTTWGKRANKDWSSLSTWGKRGQNKDWSSLTTWGKRGHDRDWNSLTTWGKRANKDWSSLSTWGKRARENDWSALSTWGKRANNKDWASLTTWGKRANDRDWNSLTTWGKRAKGNNWSGLTTWGKRANKDWNSLTTWGKRANKDWNSLTTWGKRGNKDWSGLTTWGKRGNKDWSGLTTWGKRGNKDWSGLTTWGKRGNKDWSGLTTWGKRGNKDWSGLTTWGKRGNKDWSGLTTWGKRGNKDWSGLTTWGKRGNKDWSGLTTWGKRSPDATSEDSGELSTLDKKDIKGWNGLTTWGKRFAGDKNKWSSLTTWGKRDDNNKQDDKKWAQLSTWGKRSPEDAAELWKIYDSNGDGIMDKEEMVSFLRSAASQKDSQQDEKS


ALLATOSTATIN C

>Scaffold473623.1:1..327
EDKFDTGSRLRVLTEALKEAYKRELNYYNLQEARIINQISALESQKKSIQARKRSHVQCLVNVIACYRKRK
>C. gigas OYG_10023883 
MELTQSVFVLKLYAAVVAVLLVAEVHAQPQKFSTEIQQTGDESSTDLNLFKMALREAYNRELEFYEQQEAQIVKQLAALENDRNQIRERKRSHIRCLVNVIACYRKK
>C. rhizophorae EST JZ190164.1
MEISHSVFVLKIYALVLAVLLATEVHAQPQKFNTEIQQTSDDSSAELNLFKMALREAYNRELEFYETQEAQIMKQIAALENDRSHLRERKRSHIQCLVNVIACYRKK
>M. galloprovincialis EST FL489398.1 
MNFSKSLSIIVKFLTVLLVLVLSTHAQMDVDEKALSTQAVEDYRFMKSILEVFYKSQLEQFQEQEAFIQQQLDILHDQREAVRTKKRSHVQCLVNVVACYKKRR
>P. dumerilii EST AHB62362.1
MVDFTAHTLAIVLIINCICIAFAEPAPSELGSVGDYENEHYKSLQGGMLERRLREDIEREMTDVKKLEHQLMGHLNLIQEKKRQLEIKKRQPVQCLVNIVSCWKRK
>H. diversicolor EST GT868234.1 
MRTAVFLLFLVAFVVLCQMVSCMSESEKAALSGQGSSSDTVLLKRSLRQAYEDQLAMLQEAEEDLTQQIAALQQQRQQITQRKRSHYMCLVNLITCYRKRK
>L. gigantea EST FC750192.1 
VLTLTLFCICLNEVSSNKILPGEEHRQLVQITEESSNNDRLLKRSTLQDAYESHLAMLMEAEQSLTKQIEELKLRREELSNRKRSHVMCLVNLISCFRKR


ALLATOTROPIN

>Allatotropin pfu_aug1.0_122.1_22019.t1
MVPRTMQILKLMLVFFLTVLIVDALPSKSLSHGRSKRGFRQSIIDRMGHGFGKRADSSLYDTYLDNEPQHGFMTVEEFAGNIMQRSDLAEAVVEKFIDSNKDGIISAEELLSKPSE

>gi|405950548|gb|EKC18529.1| Surfeit locus protein 1-Allotropin [Crassostrea gigas]
MERARITRYIMQMVKVVLVTVLLTLCVIVDCLPHSSTKMRQKRGFRQSIVDRMGHGFGKRANTDLYDPYLTKTPNLMTADELTTNILNSEDLAQAIVKKFIDLDEWARIFFVHTLKYGVPIGHFDLRYYYRSITFATPHPRLRNFALLPSTFYLLNSVVFCAQLDWYTSLLEKKRVPWVLGILPHCQKCHRALRWTNQMETFVTTVRGQIKIPKRQMSAHAKPVLQKPPPIKFKSAPPPEAKSNELSPLLKVVLGMFPLTAYGLAYWQWQRRKWKINLLKTIDERTAADPVPLTDLLDTADMNDLDYTKRNPLDVNPTQDPKNPRLFSNRDINAIASYLGTDPVFVDSDLESSVEGGPIGGQTNIKFNNRHMEYVLTWLSLAIGMSVLWRNQAFPRALTKRYTRTEIMIGFGKITGNDALGTK

>Aplysia californica NP_001191666 allatotropin-like peptide precursor
MLSAPSIAHTGVALLVLMCLCPFSQSTEASLSRAKRGFRLNSASRVAHGYGKRGYASSSGAVPYPELARDVLDNLRAEEEEKELEWSIMSVDELASLLQSHPKLARALVKKFVDINGDNLVTAEELFRPPTRK


>Mytilus californianus ES408170 mRNA sequence

MRFCGLLALFSLSIVIVDSSPALSRHKRGFLAGVHDRMGHGFGKRTDPILSNYVDDIDKDDLMTVEDLVRHIMQSEVLADAIVRKFIDINDDGSVSYQELLRKLVR

>Haliotis asinina GD272763 mRNA sequence

MMRTTLLMLGLLLVAVVASLPHNTHSRQKREFRANSADRVAHGYGKRTYSSWENSFNTDSKHLLSVEDLANLVANNPTLAEALIRKFVDVDDDGFVGNNELFERSNE


>Lottia FC772608.1
MKLTLVLVTVTLTITILANAYPQSPSLSHHRSKRGFKANSASRVAHGYGKRGFPSWKNYFQDGGSDVLSVEDEMAELVAENPSLAKALLRKFVDTDNDGIISTTELLGTKQMLK


BUCCALIN

>P. fucata scaffold25752.1
MDPYMFRGYLGKRMDSRMFSGQLGKRALDRKMFISQLGKRLDNRMFFGRLGKRMDYRMFSGQLGKRGLDNHMFVGHLGKRLIPVRNSAYYYRYGSRGRPIYTQTRGMDRFSFAARLGKRDAQNGTLTFSRQVFFP
>C. gigas EST CU988287.1
MWSTNYATTVFGFFCFVQVFVLTVSQHISSHNDDYTKHLENIKFLNKEAEISPKQPADDDVDFGNSDTADDLSDLTEEEKRALDRYSFSGSLGKRGLDRYSFYGGLGKRALDRYGFFGGLGKRALDQYGFAGSLGKRALDRYSFMGGLGKRKLDQYGFAGRLGKRALDRYGFVGTLGKRKLDQYSFMGNLGKRRLDSHRYFGSLGKRALDRYGFFGGLGKRADTLGNSQENIQGADKDEKFEQKRLYPYWYYRQGGSPIYTQTRGIDRFSFAARLGRR
>C. rhizophorae EST JZ189883.1
MRSYNYAKTVFGCFCLIQLFLCAVSQHISSHNDDLTKHLESIRFLNRQTESSPKHTDDDTDDFRNSDISEDLSDLTDEEKRALDRYSFYGGLGKRGLDRYNFYGGLGKRALDKYGFFGSLGKRALDRNIFSGSLGKRALDRYSFMGGIGKRKLDRYGFAGRLGKRELDRYGFTGSLGKRRLDQFGFMGGLGKRRLDSHRFIGGLGER
>L. gigantea ESO97292.1 
MAARKHELVLVLTSVLCFVSSIVGDPNVPSDSQDNSALTQDDFAKRGMDKFGFAGGVGKRGLDKFGFTGQLGKRDMDSFGFAGQLGKRGLDQYGFTGQLGKRGLDQYGFTGQLGKRGLDQYGFTGQLGKRGLDQYGFTGQLGKRGLDQYGFTGQLGKRGLDQYGFTGQLGKRGLDQYGFAGQLGKRGLDQYGFTGQLGKRGLDQYGFAGQLGKRGLDHYGFAGQLGKRGLDQYGFAGQLGKRGFDQFGFAGQLGKRGLDHYGFAGQLGKRGLDQLGFTGQLGKRQMDIFGYRGQLGKRQSIDKYSFLGAGIGKRSVKNTAGIKKDDA
>L. stagnalis EST ES573332.1 
MDRYGFFGGIGKRRLDRFGFYGGIGKRDAGGFDDWNGATEDLEKRQLDPFGFSGGIGKRKMDRFSFTGGIGKRRMDRYGFSGGIGKRRLDRFSFTGGIGKRRMDPFSFTGGIGKRRLDRFGFAGGIGKRGLDKFGFAGGIGKRRLDRFNFAGGIGKRTPDDFEDNVVDFEKQADEVRELDKRSTDTAESHMVA
>A. californica	NP_001191649.1 
MAHHRGHRHILLYVSLALSLGLALAEDATDPSDDTGSFDDVEAVSEEADLDPYSMSQELNKRPNVDPYSYLPSVGKRAFDHYGFTGGLGKRKIDHFGFVGGLGKRQIDPLGFSGGIGKRYDSFAYSAGLGKRGMDSLAFSGGLGKRGMDSLAFSGGLGKRGMDSLAFSGGLGKRGMDSLAFSGGLGKRGMDSLAFSGGLGKRGMDSLAFSGGLGKRGMDSFTFAPGLGKRGMDSLAFAGGLGKRMDGFAFAPGLGKRMDSFAFAPGLGKRGMDSLAFAGGLGKRMDSFAFAPGLGKRMDSFAFAPGLGKRGLDRYGFVGGLGKRGMDHFAFTGGLGKRDSGEASGDLEEGKRGLDAYSFTGALGKRGLDRYGFVGGLGKRGMDDFAFSPGLGKKRMDSFMFGSRLGKRGMDRFSFSGHLGKRKMDQFSFGPGLGKRGFDHYGFTGGIGKRGFDHYGFTGGIGKRQLDPMLFSGRLGKRSSSEQEEEDVRQVEKRSTTEEQSSKSL
>A. kurodai EST EY418574.1 
MIKNKGHRQFLVYVTLALSLGLALAEDATDPNHDTGSFDDVGAVSEEADLDPYSMSQELDKRPNVDPYAYLPSVGKRAFDHYGFTGGIGKRKIDHFGFVGGLGKRQIDALGFAGGIGKRYDSFAYSGGLGKRGMDSLAFSGGLGKRGMDSLAFSGGLGKRGMDSLAFSGGLGKRGMDSLAFSGG


BURSICON ALPHA

>P. fucata1 scaffold197137.1
MACLGYTIAECNIRRVVQIVRYGNCQPKYVFTFACGGTCSSYTRPSQTQNTIERFCECCREEEKRMGRIMVLCPRDSNGFRRVPFYIQVPTSCRCRPCSILPDNIISPEDELLNGKKRSYTNSTKLNS
>C. gigas EKC38649.1
MLVAFVFILGATTEISEARCNKRFITHVIRKRNCYPRALLSVACLGTCTSYTKPSVDNPGSVERFCECCRESSSRQETVNMICLDEATRGLTNISLSVMIPTSCMCRPCSVLPDTIVPAEQHIFQH
>P. fucata2 scaffold3334.1
MLEGLEWKKARKKEDIYRLCLFYKINKGSNRKDVSYHQRDEVTTTILVPSRSPNQGLIHIGCHFSREPSETVQYTTTTRDRSACQRRVIAHIVRYHNCQPRRILSLGCAGYCPSKVYVSRFVDNEVDTYCQCCRESQKIFRRMRFLCFRPSVGSRMHPVILPVMLPTSCRCRPCSFLPDHIVPSERYLMPIIQDNKRSINVTNNYFNPGPTTQDDFNDFLPDEPVITRAVIVTSSLDEHQTEEDHDNDNISVETDHMQPEPSAKGDADDRP
>A. californica	XP_005096533.1
MKAQNVVKKNEGSSLVNAIISESPVSSSSSTCRHRIETTLIAVPGCVPKSLLITRCQGSCHSRSVPEFDTDRQEVRHVEHCSCCKPMVMKFRAVRFTCPRRRQRFFVKRFGFPFRCACRPCANVPEVTAEQPYDY
>M. californianus EST ES407349
MTEISIMVTKLIAASITLQVVASLCARQRTIHTIQYRDCRPKRVLSFACSGTCSSYSKPSSLQPGEFVKHCECCQENDTITRQTRVMCPNEGGETPFKYVVISVSIPVSCMCXPCSQFPLSNAQSEQDISPHESGPKIPPTFVFWYNELKTKKNFVTGK

BURSICON BETA

>C. Gigas EST CU990433.1
MAKSGVFLTFLGVVVCVQGRLFRTSPETCSTERTEMDITRTLTVTHEGVLKTVDCVARVSVNECEGSCLSTASPNVHTYPDFKKDCKCCKEGRLVSRQIALQECYSNGVVLAGVQPTTSITEPADSDCFPCTN

>C. rhizophorae EST JZ189711.1 
MVTSGNLFVFLGIFACTGGILFRTRETCNTEQTEMDITRTLTVTHEGVLKTVECVARVRVNECEGVCLSTASPNVHTYPDFKKDCTCCKEGRLVTRQIALQECYSNGVVLAGVQPTTSITEPADCACFPCTN


CCK/SK

>P. fucata scaffold3913.1|size60815pfu
MKNCMECLIWTYISLAVCLTFALSLPVGNSKTDFDRISKIYNSLKMLQHKRNDFIKSENKDSFNRRNMDSKYSDDIGLFLALGEPIRVSDDNTNEGQNLEKRQGVWDFDYGLGGGRFGKRSFGDYSLGGGRFGRDVDHVDPDFEDNX
>C. gigas EST CU986686
MKNSLEHLLISSVLVLCPLFTLTKGNSHAQNSIIQLSKLFSNLQDIHDAKQTQEENTKDQVRSDTRKQRGEIELILALGAPVHVESLQHNDKDTQTDTDKSAWDVDFEDDQQDVEKRQGAWDYDYGLGGGRFGKRFDYNFGGGRWGRDVDHVKQGQAKMKNSLEHLL
>A. californica XP_005096263.1
MEPQLLSVVILVLCACAASALPTNSRREDLSHLVTLLGKLKNIERARQNSEGSAQAHAQEAWEGPRVSSFPETEVTADVIPDEVSAAKGYLGQRPATGVVNKRQGAWSYDYGLGGGRFGKRSYGDYGIGGGRFGRDVDHVDLSDATENEITS
>Human Gastrin II  EAW60756.1
MQRLCVYVLIFALALAAFSEASWKPRSQQPDAPLGTGANRDLELPWLEQQGPASHHRRQLGPQGPPHLVADPSKKQGPWLEEEEEAYGWMDFGRRSAEDEN
>H. americanus ABQ95346.1
MRWTSWTAAVLVVMAAFMLSGGVSAPARPSSLARVLAPVVRQRLEESHLPPALVEELVQDFEDPELLDFHDAAGKREFDEYGHMRFGKRGGGEYDDYGHLRFGRSLTHSDQHHHHDTTVN
>C. quinquefasciatus XP_001846221.1
MARLSVTILATLILYLAYQTLASEAVPTGSGNSKLLSSSVDTSENLLSDENLNKLQTAWFKSAYNRRSSPVGGSDARAAVATYPVLRRTAPAVAAPNPMGYFADISLLDDEDIQKRFDDYGHMRFGKRGGEGDQFDDYGHMRFGRRQCAEPESPQSVESKEMSCKGAFGS


CCAP

>C. gigas EST CU993625.1
MVSFQQSFATCVGILTILSFCQCSQYSYADELLQKNENSKLGVKKLAALLANELLSEDKDITQKDKRVFCNGFFGCSNGKKRSNSMNLNPLDYPVDAPEPETKTDFRKRLFCNTGGCFGRRKRSTSQTLERRLNNRGSKDGNQ
>A. californica1 EST GD209730.1 
MLPVDDTPSLTDLMTSGVAMSSGGGSKSPTFKRVFCNGFTGCGGRFRGRRRQLNEALGKRRLSQQRVGKRPFCNTLGCYNGGRKRHEEEEVESAKVEEQLKELVSTSSRLPVLSPRGGWNLDEKVKRLFCNGYGGCQNGGKRWGKSGMGTKQTGASSRNLALPLSDESLKKLSTMKRFFAGGYDNDMEGLIDSLKR
>A. californica2 EST FF068510.1
MTSSVLSPTSSFLLVLVLNVMLASIPLSAVTADEFFKQPAESKTTVKRSTSGESKPPRLLELIEMRDAVSSMLPVDDTPSLTRNFDGTSGVGDGLQAGGSQVPRLFKRVFCNGFTGCGGRFRGRRRQLNEALGKRRLSQQRVGKRPFCNTLVVIMVGVNATKKRR
>M. californianus EST ES398282.1 
MLIKKRPFCNGFFGCGNGKRSYDVPVIRDEQRQPQQKRLFCNMGGCGNGYGKRTLYSALLDRLQPVADDKSL
>I. paradoxus EST DB919014.1 
MTMMHSTPSCVPVGFFLQPVYVLLICTLVQAASSQAQESTSQIKSSESNDLSMKIRHLILRALEQQQQQQQQQAAAADGYTDQEDIALPPYKRVFCNSFGGCRSLKRLFNDEPGSLNPASEDSVQPTGEADIEKRVFCNSYGGCKSFKRVSANAMKNPALSKNRQR
>L. gigantea ESO90838.1 
MICSHFHCLLLASFIVLTVSEDFSPLYLNENEDTNDLLKDTDSLPSSNNIYDSIPPARPPFPLLSLLFSKLKMEGSEKQAVIKRVFCNGFTGCGGRHRGRRRQYTARILKRPFCNNWGCGNGKRALEKVPVPFGKNLARKRLFCNNYGGCRGGKKRTLYSNWLGKLNGVADNL


CEREBRIN

>C. gigas EST CU99516
MRTETCVTWVVCSLCLITLSVCRPIKDVEGEAFASDNEERLLLAAKLLQQMQQRQYGIRYYPIIPTHKRNLGTVDSLYNLPDLLYRGKR
>A. californica	NP_001191498.1
MFGYRSLLVLLVTLSLCLLLQSSHCSAVRTYGNDLDARARREIISLAARLIKLSMYGPEDDSFVKRNGGTADALYNLPDLEKIGKR
>L. gigantea EST FC787402.1
MNSCTKCLLLLVFVGLTVLVKLSESSPLRPYQTQIEEKSRQDIITLAARVIKIAMYGSNQYDVIKRNAGTVDHLLNFPDLSVGK
>L. stagnalis EST ES291769.1
MSFMQNVSLPYRTLLVVMAVLALTWLIQGTSASAVRHQEEKIRQEIIKQAAKIIKLSMMDSDWDPINKRNGGTADAIYNLPDLLEVGRR


CONOPRESSIN

>pfudmixc42469g19050 Conopressin transcriptome IsotigID scaffold414176.1:1..292
MPLFLYDSEACFIRNCPPGGKRSMDILQHGVRECLSCGPGNLGQCIGTNICCGDFGCLMGTKDSEICAKENDSSTPCSVKGRLCGVQNRGKCVADGICCDFDTCSLNSKCKINSDRGNSEILSLINQLLEDRDYRD

>gi|1168078|gb|AAB35220.1| conopressin [Lymnaea stagnalis]
MMSSLCGMPLTYLLTAAVLSLSLTDACFIRNCPKGGKRSLDTGMVTSRECMKCGPGGTGQCVGPSICCGQDFGCHVGTAEAAVCQQENDSSTPCLVKGEACGSRDAGNCVADGICCDSESCAVNDRCRDLDGNAQANRGDLIQLIHKLLKVRDYD

>gi|223929914|gb|ACN24615.1| Lys-conopressin preprohormone [Aplysia californica]
MSHSSMSPLSVRTFVLVAGLAVISFSVVADACFIRNCPKGGKRSMDMQLLGQRQCMACGPEGIGQCVGPNICCSPHFGCHIGTPETEICQKENQSTSPCSVRGETCGYRDSGNCVANGICCDSESCAANDRCRLRKETSRIGFDDTQSSRAEVLKLIQKLLRAKEED

>gi|13516974|dbj|BAB40371.1| Lys-conopressin preprohormone [Aplysia kurodai]
MSPLSVRTFVLVAGLAVISFSVVADACFIRNCPKGGKRSMDMQLLGQRQCMSCGPDGIGQCVGPNICCSPHFGCHIGTPETEVCQKENQSTSPCSVRGETCGYRDTGNCVANGICCDSESCAVNDRCRLRKETSRSGFDDTQSSRAEVLKLIQKLLRAKEED

>L._gigantia FC772608.1
MCFSSFQYILSLFVFMCVIFGANSCFIRNCPTGGKRAIEASEIGHKCMSCGPGNVGQCVGPNICCGRFGCYIGTKETEICEHENDSTVACRVEGKLCGSRQQGQCVANGICCDSEACSQNPKCEEEEEETKEEHPREKILHLLQRILEENSFH

>EST AM854257.1 Conopressin/neurophysin [Crassostrea gigas]
MQKMECCKILHLSLPQVSLLLLMFTTLSSCCFIRNCPPGGKRSMGIVSQPTKECMSCGPGLLGQCVGPDICCGPFGCQMGTSESNICGKENESTTACAISGPPCGSRNQGNCVADGICCDTGACSFNTKCKLNSEPRDVQILSLLKTLGLIETKAYNNAGMS

>gi|34330125|dbj|BAC82436.1| cephalotocin [Octopus vulgaris]
MSQNCFAIVQLLFVLFTVCSLFIATTDGCYFRNCPIGGKRATPMSEQGSNQKCMSCGPNGEGQCVGSNICCHKDGCIIGTLAKECNEENESTTACSVKGVPCGTDGQGRCVADGVCCDESSCFTTDRCDRENHRSMAMQKLLEIRDGIYYKK

>gi|84431525|gb|DW266122.1|DW266122 UI-S-GN1-abv-g-04-0-UI.s1 UI-S-GN1 Euprymna scolopes
MLLIVVLPLISLVEGCFWTACPIGGKRSTSEIKECMSCGPEGKGRCAGPNICCHKEGCVIGDLAKECQQEDEGTTVCEVKGLPCGAEGQGRCVADGVCCDTSACSTNSHCGPVQALSSSRRQELLTLLKRLINKVN


ELEVENIN

>Elevenin_pfu_aug1.0_469.1_22194.t1
MPKLSCEGLVLSLILICMVTYTFAKPRRRFCENFPFARRCIGVSAKRDVRGRYDMSKRRDDQVSTLDAVEKLLMEKSSLENEESYEDYGDGWDFINGKEDTMENDYPSNILKKIIKRKSVNTDIISQERMPTVWVDYRERK

>gi|405976945|gb|EKC41422.1| hypothetical protein CGI_10017525 Elevenin [Crassostrea gigas]
MQVTTIENVILAFVLFTMTVAGQIRARRRFCETYPFARRCLGVAAKRDVTGLHTENSREQRLLEIENMLENERFTERTESPETLFPTTYVKRSPVSLLEQILNNRRRFGLKRQSGSCGI

>FC759395 lottia Elevenin
MNRTMAEKVFSIFGLLLIVLVLITDSRKLDCTKFVFAPKCRGVAAKRNTDYNFPIIPSHQRLQSKIVPSLEDNWTSEDDDSLQFLKGLRYLISKMNNKQPSPPYSTDDSRFWRKFFPSR

>Idiosepius paradoxus DB915156 Elevenin
MFRVHQSTFQKFCVWALVLLILVNLNVQAQGKFELTKKLNCRKFIFAPRCRGVAAKRMFPSSTSYPALKQQSVDERNYLNSNHDNTVREILLNYLLSRIEGRSVFDNGVNSDSPDSDLSSY

>gi|155779|gb|AAA27762.1| L11 neuropeptide precursor [Aplysia californica]
MPCTPNSHRLLLVTALCLLITSLFAQQKRRPRIDCTRFVFAPACRGVSAKRALDPRAVTLDENVAPSFSDLDDEILRSFLAYNRHKQQEQAAPRPDAPSSLLRLVAQRGLRHRTPHSLHRPVPWSVEQSFLKTGSDGALSWPNSIKSLQED


EGG-LAYING HORMONE

>ELH-like_pfu_aug1.0_2069.1_29971.t1
MFTSFFQLDKNAIKKVGTFISPIRKRELTENNYEYMSNMRERAIYILAIMVVLSNIGGTVSENDDSGSSEEKPAFIEIEDSPEVSKRTYISLNGDMRSLAKMLMRHYGNRSVKRPVENYTSLRKKLYALGKRDAKPTLRDLLKDWIFKQTKRQRLSVNSALASLADMVSADGHRRMKEEMSSNHQRLLGLGKR


>gi|405974916|gb|EKC39528.1| hypothetical protein CGI_10027938 ELH [Crassostrea gigas]
MKMKLNVMAVIVTALFVSVDAFILQDQDNQPDLSEADSIPVEKRGRLSLTADLRSLARMLEAHRKRFIASRFPYDSIRKKLFRYGKRSPVPETLEYNEGEDRSNALDSEFPSLKVEEESPIYNIKRQRLSVNGALSSLADMLAANGRQRMMSEMAMNRQRLFGLGK

>Lottia ELH 1 (jgi|Lotqi1|169597|fgenesh2_pq.C_Sca 87000067)
MLKLTVLSVFLLYVIMTSYAMPRSYSQVPEELSSQDQSRDYYEPLNAILHRLRELILMQPHSLRETIRYTQITPTTPIPIAMKKRSRLSINQELKSLANLLVLRENKRREAQKTKLRSKLLSIGKRSMPQNQDRDHVIEETPVSDRDMFLTELFAEISEQEMTYVLGQVLGSEIAAKGGNEYQGQERLPYEI
               
>Lottia ELH 2 Lottia gigantea v1.0 sca_87 : 666578 - 667186
MKMEWNMNKSLSVLVLCLFIFVVDDAHSYSMNRKSESSRHIRSASDIPDDRIQDSKASFHENYFGTDPDHQNLYRERLESMFSDQKKRMDIHQQQVSLKNLINLIHETSNRIRKLSKTERPDMDDDENVRIKTVVKTWSKNDPENGRDNVISGYKTEVGNPKRAGRLSINGALSSLADLLVSENQRRDRLESMELRQRLQYLG

>Aplysia ELH precursor (AAA27747)
MKRPNNRPTNTMSLILCLTLSSLCVSSQSASVHGKNFATNRAVKSSSPFVVLSPDDNVVSMSGENGYRSALREAFDKSSRDYDDNGEDVFSNEKRRLRFHKRRLRFDRRDQDEGNFRRFPTNAVSMSADENSPFDLSNEDGAVYQRDLRAPRLRFYSLRKRAAGGMEQSEGQNPETESHSRRKRSVLTPSLSSLGESLESGISKRISINQDLKAITDMLLTEQIRERQRYLADLRQRLLEKGKRSSGVSLLTSNKDEEQRELLKAISNLLD

>Lymnaea ELH precursor P06308.2
MKMSGLLSKPDYGVVGIVFTVVFCCWCSSSTTHALSIAEPGRDRYDKRSPTGHGVEVVESGEDYGSNRPQPVYGDEDEEDSADVYVGSDESSSGEKTRLTAAKRRLRFNKRRLRASKRRLRFHKRRVDSADESNDDGFDRKAREPRLRFHDVRKRSATAEEGSENAEIEESHLGNSRSRRSAGSAPSSANEVQRSKRLSITNDLRAIADSYLYDQHKLRERQEENLRRRFLELGKRGSAFFDHIPIIFGEPQYDYQPFK


>gi|1706632|sp|P80594.1|ELH_THETS RecName: Full=Egg-laying-like hormone; AltName: Full=L-ELH
GSGVSNGGTEMIQLSHIRERQRYWAQDNLRRRFLEK

>Spotted_Sea_Hare_ELH_A._dactylomela_ACO95731.1
LRKRAAGETEQSEGQNPETESHSRRKRSVLTPSLSSLGESLESGISKRISINQDLKAITDMLLEEKIRERQRYLADLRQRLLQKGRKSSDVSLLTSNKGDEERELLKT

>Dwarf_sea_hare_ELH_2_A._parvula_P17686.1
AISLLMCLILSALCASSESAVVHGDDFAAERAVKSSPYLVLSPADEMVGMSTANEAFDKSPSYYDDDDDDFVNNEKRRLRFHKRRIRFHKRPQEVSGLKPVMMSRASASADENSLFDLYNTDGAMYQRELRAPRLRFYSLRKRAAGDEDKAEEHNPETESHSRRKRSALTPSIRSLRSSLESGIAKISINQDLKAIADMLIVEQKQEREKYLADLRQRLLNKGKRSSEVALAASDKGDEERELLNTLSNLLE

>gi|563607248|gb|AHB62381.1| diuretic hormone 44 neuropeptide precursor 2 [Platynereis dumerilii]
MAMPTPLIQGLLSVCVLIALISLSLALNDDSAEFESSEGLHKRAVKLSVNNGLSALANSMKDKELEDGIQTSHAQLFRMGKRPSFSFNQDLKSLADAHGMHSAENSRARLLNLGKRVMFSVNGGLQSLADSMNEGPSHGNLMALGKRPAFSVNHGLDTLAQAMGSDGSSQSKLLSLGKRPAFSVNHGLDTLAQAMGSEGSSSQSKLLSLGKRPAFSVNHGLDTLAQAMGSEGSSSQSKLLSLGKRPAFSVNHGLDTLAQAMGSEGSSSQSKLLSLGKRPAFSVNHGLDTLAQAMGSEGSSSQSKLLSLGKRMQLSFNQGLQSLADSMSNDGGRSRLMNLGKRGQLSINNELQSLAHSFKPNGDSHMSLLNLGKRAPLSVNAELHSLAHSFRPNSQASLLDLGKRAPLSINAELHSLAHSFNGDGEGRARLLNLGKRVPLSINAELQSLAHSYQPNSQMRLMSLAKRVPLSVNQGLVSLASSMRGDRAEASRNFLQSLGKRAPLSIGQEMQSLSDAYNSHSGNPLLNLGKRMALSVNHELRTLGDAMRHGQAAPSLLSLGKRFDNQNDHEHVRIMKRSPGARRLSINSELWSLAQMARDARSHEDRKNAQALLDHLGKRSV 

>gi|60099261|emb|CAI45289.1| putative diuretic hormone-I, partial [Apis mellifera]
KRLESKRIGSLSIVNSMDVLRQRVLLELARRKALQDQAQIDANRRLLETIGK

>gi|289147020|gb|GW569342.1|GW569342 Ic600569501F1 Aphis gossypii cDNA Libraries Aphis gossypii cDNA, mRNA sequence
MRILTIAWILVVVTWCCDSAVIYEPMVQNTRYYEPRIQDLELLDKNFFDMASIEKKNGAMQGESPRSRPSLSIVNSLDVLRQKLMYEVARRHVDENQKVLSQNHQILKNLGKRSLFPFLEVPRRF

>gi|28381209|gb|AAF54421.4| diuretic hormone 44, isoform A [Drosophila melanogaster]
MMKATAWFCPVLLTLLCATRLVCTAQRGAVGAGGAAGGSGAAAGGAEVGGSGRTNGYPLDYPDGTRNSQDDFLLAKRNKPSLSIVNPLDVLRQRLLLEIARRQMKENSRQVELNRAILKNVGKRVVLRGGGGGGGSGAGGLAPKVSRRYRQQWPVERELERERQRERERERDAVREEQLDRQQLLPWKHFPSQLWSYGWALSPYKESSQLQFADSQQSASTGPQSQALPKQLQLLSYAKKPLDVAGMSLARHRVSGNEANETNHENDDGNGASKNPARYVDDGDNEGEDSYNDVGTEGVGLGLGMGVGLGLERFEVLEDKPNWANEEPNELVVVNANDRVPWSFPYRFHKSQHNVN

>gi|118777244|ref|XP_001230569.1| AGAP003269-PA [Anopheles gambiae str. PEST]
MKATLWLWTAVMALLCVSLQVSALPYSDSRVVQENSLLSLKRTKPSLSIVNPLDVLRQRIILEMARRQMRENTRQVELNKALLREIGKRSSNLYDGSEYPPDYTYYDRKLYNQHVQPMPDHGSPAEDELEAVVESLLRNQGLTARDGNYAGKLQRTRFINGRPMPAAAAASLRGMASNPMAQHDQPQQLSSLFSNEEEREDLKTKDQALRQSLSVDQDLDQTNGGNGEEDEDQDGHQAGRVSGTGTGVLKPMQDTDNLLEQPNQPSVSSLSSSSSSDRNSGTEFGPRYVYGMYKNRYAN

>gi|193248578|dbj|BAG50375.1| diuretic hormone 44 [Bombyx mori]
MMWWAVWCAAMVAGSVFTAAAPPTDSIDLMQMDPSLADDESLGFAMQSLSGRYAAAPWLYLLADVSHDPQRMAEFSQSSGRARPKRKMPSLSINNPMEVLRQRLLLEVARKQMREANQRQAVANRLFLQNVGKRGAWGEPASYLYNN

>gi|4507803|ref|NP_003344.1| urocortin preproprotein [Homo sapiens]
MRQAGRAALLAALLLLVQLCPGSSQRSPEAAGVQDPSLRWSPGARNQGGGARALLLLLAERFPRRAGPGRLGLGTAGERPRRDNPSLSIDLTFHLLRTLLELARTQSQRERAEQNRIIFDSVGK

>gi|119607303|gb|EAW86897.1| corticotropin releasing hormone [Homo sapiens]
MRLPLLVSAGVLLVALLPCPPCRALLSRGPVPGARQAPQHPQPLDFFQPPPQSEQPQQPQARPVLLRMGEEYFLRLGNLNKSPAAPLSPASSLLAGGSGSRPSPEQATANFFRVLLQQLLLPRRSLDSPAALAERGARNALGGHQEAPERERRSEEPPISLDLTFHLLREVLEMARAEQLAQQAHSNRKLMEIIGK

FFamide

>P._fucata scaffold38094.1
IFHFRCFRKLSLCLLVIATVLVLVQYSSSEKSRGLSRLVGQQPLLFGRRGVNPNMNSLFFGKRAAEQSVLEDILMEKCTNVLATCQRIMQGRDSVSEEIWYV
>C._gigas CU987867
MKIYSIIPIVIALVAVIVLKTSASKENSRGLTRLVGQQPLLFGRRGMNPNMNSLFFGKRAVDRSTLDDIIVEKCSRIMAACQEYAHERMGEDDI
>H._asinina EST GD272468.1
MNCKIPCLLLVLTFCIMSFTHAQANPRNLNRLVGQQPLLFGRRGVNPNMNSLFFGKRAPSMNNMDVRTMCNAVLSACAAWQADMTDN
>B._glabrata EST CX727761.1
MIQQPLLFGRRGVNPNLNSLFFGKRSSGMEQLVSIREIKHACSVLNSYFDNMESLIGEDESQM
>I._paradoxus EST DB917831.1
MSGRRNLLVPASLVLILSAILFFGHETQQVEAAYSPTRGQQNTHSFGRRGLNPNVNSLFFGKRGGSEQEALSNTEMGRKCLAAMSMCNMYFETNTINES
>P._acuta EST BW985542.1
MKLLSVALSLAIILAMCESTEASKALKDLLEQQHLIYGRSKITPSMNSLLFGKRSQAENFRDMKRQLNTYLESMDALINDDESQV
>L._gigantea EST ESP04142.1
MVAKGTVGILIVLFNTICANIDLNYNQVPVANPLLFGRRGINPDMSSLFFGKRSGNSDHRDLRKMKDTCKAVLSSCKILFSDYEDDTVRNKVQDGFGRFK


FEED CIRCUIT ACTIVATING PEPTIDE (FCAP)

>FCAP_pfu_aug1.0_28033.1_11883.t1
MKMHKSHSHMTLKLFTICIRISLNVMYLYGKKNPKISDYGISTFSPDASNIRYYGNSLRYYFHKGIVTWIHKASPGSTKRHLDPQSVTWIHKASYGSTKRHMDPQSVTWIHKASPGSTKRHLDPQSVTWIHKASPGSTKRKYSNT

>C.gigas HG965451
MKMHSVLYLGLLFSICYQTSAGDNKVQRYDPSEYNDLLQLLQGWTLTTPSASMTTLPPLDNLGGAVVHKGYRESGDIEGDLYQQEPKSDNGVPENKVSSDSLDEDYFERFQDKYPSESEFDKVSETYNDEDPSDDKEKRVLNSLGGFSLHGYKRGLSSLGGLNLHNFAKRGLNSLGGMSLHDFKRGLSSLGGMSLHNFNKRGLNSLGGFGLHNYKRALSSLGGFSLHGYKRRLSSLGGMSLHGGLNKRGLYRPGRMSLPGGFSKRGLSSLGGMSLHGGFSKRGLSSLGGMSLHGGFSKRGLSSLGGMSLHGGFSKRGLSSLGGMSLHGGFSKRGLSSLGGMSLHGGFSKRGLSSLGGMSLHGGFSKRGLSSLGGFRLHGYKRALSNLGGMNLYNFKRSLNDLEKNNNSESPYDNLESSDIMSGTMDASKHKRSVPSEPRTDN

>gi|262320415|gb|GT281393.1|GT281393 pmaximaP0014K14_687 Adult silver lipped oyster (Pinctada maxima) Pinctada maxima
MKRGFGIHGGFKRGLSSLGGFGLHGALKRGLNSLGGLSLHSGFKRGLSSLGGFGLHGGFKRSSDSEDEAFNGEEKRALSSLGGMRLQQYKRDVSSDSNKLNTNKDTEEKLKSKRSVDSNDNLLTKDSEHINKVYMK

>gi|325297025|ref|NP_001191518.1| feeding circuit activating peptides precursor [Aplysia californica]
MTFAASFRALLCVLFCAALVHCKTRTKRYVPHSELWRILAVVDELQREQAAEQRQEDALALALRSDIAGGGGGGQLADNVRWFPETYDYGALADRDVDKRVFDSLGGYEVHGFKKRGSLDAIPQDTDASSDKRALDSLGGFQVHGWKRALDTLGGFQVHGWKRGSGAEKRQVDRLGGFQVHGWKKRALDSLGGFQVHGWKKRGTGGQMHASSPRVVPWGSRSLLADTQSGHRWKRDTELVENRQTTGQQTEVNKRALDSLGGFQVHGWKRSGEAGKRQVDSLGGFQVHGWKRADDQGKRALDSLGGFQVHGWKRFDNSAGEKRALDSLGGFQVHGWKRAGDKKSLDSLGSFQVHGWKRFDNDISGQKRSLDSLGSFQVHGWKRSDQDNKRALDSLGGFQVHGWKRADDDGKRSLDSLGSFQVHGWKRADEDDKKSLDSLGSFQVHGWKRGDEDDKRSLDSLGSFQVHGWKRADEDDKRSLDSLGSFQVHGWKRSDEDDKRSLDSLGSFQVHGWKRSDEDDKRSLDSLGSFQVHGWKRADEDDKRSLDSLGSFQVHGWKRNSPGLKRALDSLGGFQVHGWKRNNEYYSGAENEKRALDSLGGFQVHGWKRDQPGEKRSLDSLGSFQVHGWKRNLNNLGSFQVHGWKKNSADEMGDKPGVESYQDNSGKILSGKAQEFEGGDETGDIHGVVRTLSGVDASGKERENIKELDAKFKTNDGGVGVEHIFVDNVKSADDDVPSAGQM

>gi|163312613|gb|FC557999.1|FC557999 CAWC939.fwd CAWC Lottia gigantea from head (L) Lottia gigantea (AMQO01002371.1)
MLSKVYMLCLEIFICCKISSILTSQLETKVTQKNEVRREKELYPLMNKKSEESFTISDYDDVDESAEKRYFDTLGGAFVHSFKRNSNPSKNKQFFEKLKNLLKVS
KESSHKRALDDLGGINVHSFKRGLDDLGGVNVHGFKRGLDDLGGVNVHGFKRGLDDLGGV
NVHGFKRSLDDLGGINVHGFKRGLDDLGGVNVHGFKRGLDDLGGVNVHGFKRGLDDLGGV
NVHGFKRGLDDLGGVNVHGFKRGLDDLGGVNVHGFKRGLDDLGGVNVHGFKRGLDDLGGV
NVHGFKRGLDDLGGVNVHGFKRGLDDLGGVNVHGFKRGLDDLGGVNVHGFKRSLDDLGGV
NVHGFKRGLDDLGGVNVHGFKRGLDDLGGVNVHGFKRGLDDLGGVNVHGFKRGLDDLGGV
NVHGFKRSFDGLGGMNVHGFKRGFGINVHRFKRGLDDLGGIHVHSFKRNFDDLGGMNIHG
YKRALRDLNTIQADDFKRKLNSHGGMNVHGNKRGFDDLGGIDVHSFKREAGDLDETESNH
VQHIENNASTNKR

>gi|266704586|gb|GT570646.1|GT570646 dlsmcb0_005726 Japanese scallop adductor muscle normalized Mizuhopecten yessoensis  
LGGMWIHGYKKRGLDRLGGAYLHGFKRAMDNDGDNSKRSLDRLGGAYLHGFKRAMDNDDVDSKRSLDRLGGAYLHGFKRAMDNDDVDSKRSLDRLGGAYLHGFKRAMDNGEVDSKRSLDRLGGAYLHGFKRSMDNGEVDTKRSLDRLGGAY

>gi|223024814|gb|FL490716.1|FL490716 Mg_Nor01_50P13 Nor01 Mytilus galloprovincialis 
LEDTVNPNSAEELRMFLESNMEKNNEEKRGLDTLGGMSYLKRGLDTLGNMGFHSYKKKGLDTLGNMGFHDFKKRGLDTLGNMGFHDFKKRGLDTLGNMGFHDFKKRSLDT


FMRF

>FMRFamide_pfu_aug1.0_182.1_58006.t1
MRAWSYVGLLAAIIASWFGGKVRADDIERWSRWCFMNQEACSSVLSEYLEKRFLRFGKRALAGDAFLRFGRSYPREDKRFLRFGKRDDSGEIGVDEILKAALSRIQNIERASGVKIRKRRSAGPEPLKDVPEEPEQDNKEADDKDEEDKSADIKKRETDEAKDKRFMRFGRDSQDAEGGEGETEKRFMRFGRDPDADAEKRFMRFGRDPSEADKRFMRFGRDPDKRFMRFGKRFMRFGRDSLEADKRFMRFGKRASDLEDNDATFAKEDKRFIRFGRGGEQDKRFMRFGRSGGEDDKRFMRFGKSVDDEKRFMRFGKSGEADKRFMRFGKSIDDEKRFMRFGKSVDDEKRFMRFGKSVDDDDMEADKRFMRFGKSVDDEKRFMRFGKSVDDEKRFMRFGKSGDQEKRFMRFGRGGDNADKRFMRFGKKSDDKRFMRFGRDSADKRFMRFGKK

>gi|405957910|gb|EKC24087.1| FMRFamide neuropeptide [Crassostrea gigas]
MGTWTYLCLLVAFLLNWFTIETSANDLIDDCYRNPELCQEVGILFGQQQPVDKRFLRFGKRALSGDHYIRFGRNSDDKRFLRFGKRGEQGSVEDDLREALNKVIKFKQETGLHLRKRRSADPPLVKDVPEDKDSNSTEKEDSASEKHKRETDEVSEENKRFMRFGRTPAEDDPTYMKRFMRFGRNPDLEKKFMRFGKDGNEKRFMRFGKREDNDNMVTDDKRFMRFGRDPKDDTLMERFVRNGRSGDDKRFMRFGSTAKKIISR

>Mytilus edulis CAA10949.1| neuropeptide FMRFamide precursor
MWTKSYATLIVAAIINWISVKVHADELSRWCLDNQEICSNLIQNLRDTDDTNAQKRNFLRFGRALAGDHFFRFGRSPYQTEDKRFLRFGRSGGGGGFDNVGLADILKAALVKVESANQNGLKIRKRRSIDAVKDVPEKKSVTDNTEPEAEIKKRNVDNSYATNEDSADENLKAADKRFMRFGKRFMRFGKRENADKRFMRFGKRGDEDFGEEEGDDTYGVEDKRFMRFGRGGTEDKRFMRFGRAGEDKRFMRFGKRADENFGEDEGDETYGVEDKRFMRFGRGGTEDKRFMRFGKSMDNDDEKRFMRFGKSAEADKRFMRFGKSLEADKRFMRFGKSGDDEKRFMRFGKSVDGEDKEKRFMRFGKSTEDKRFMRFGRDPAEKRFMRFGKSTTEDKRFMRFGRK


>California sea hare A25790 FMRFamide neuropeptide precursor
MRPWCQLALLACLSLKWLTSHVTAESFLCDDSELCENGYLRFGRSMSVEEPHFRLERRSYPPVVYHKRFL
RFGRSQEPDIEDYARAIALIESEEPLYRKRRSADADGQSEKVLHRARREAESEHKSLEEVSPDTKQDVEK
RDADDVLDAEKRFMRFGKRFMRFGRGSSDDDESGDDDVQDLTDIGDGLGGEGEVNKRFMRFGKRFMRFGK
REDGEPDKRFMRFGKSMADNDLDKRFMRFGKRFMRFGKSLPDSEVDKRFMRFGKSVDGDVDKRFMRFGKS
VDGDVDKRFMRFGKSVDGDVDKRFMRFGKSVDGDVDKRFMRFGKSVDGDVDKRFMRFGKSVDDDVDKRFM
RFGKSVDGDVDKRFMRFGKSVDDAVDKRFMRFGKSVDSDLDKRFMRFGKSVGSDEVDKRFMRFGKSVGSD
EVDKRFMRFGKSLGTDDVNKRFMRFGKSLGTDDVNKRFMRFGKSLGTEDVDKRFMRFGKSLGTEDVDKRF
MRFGKSLGTDDVDKRFMRFGKSLGTEDVDKRFMRFGKSLGTDDVDKRFMRFGKSLGTEDVDKRFMRFGKR
FMRFGRSVGDSKYRSASSESVMTTDSKQTTEQATNKS


>Haliotis asinina ACD65487.1| FMRF1
MRPWTSVALLAVVLIKWISCINGFSDFCNKPVNSRICAILSGGPPQNEEKRFLRFGRTLAGDSFLRFGRQ
FYRIGKDGDDMEKRFLRFGRSDPDLDDVIRASLLAYSLDDSPNNRRRRSVATAPVEAKAVEAGNKDIEKR
DADELTSEDKRFMRFGRSGEDEKRFMRFGKSGEEEKRFMRFGKSGDAEKRFMRFGRAGEEEKRFMRFGRA
GEDEKRFMRFGKSGEEEKRFMRFGRAGEDGEEIEDEDEGIEADKRFMRFGRDGEDEKRFMRFGKSGEDEK
RFMRFGKRFMRFGRDGQDKRFMRFGKRFMRFGKRDSGEGSSEKAETAES


>Lymnaea stagnalis AAA63280 FMRFamide precursor protein
MYSPTLIVCLSFFHSAVTKRFLRFGRALDTTDPFIRLRRQFYRIGRGGYQPYQDKRFLRFGRSEQPDVDD
YPRDVVLQSEEPLYRKRRSTEAGGQSEEMTHRTARSAPEPAAENREIMKRETGAEDLDEEKRFMRFGRGD
EEAEKRFMRFGKSFMRFGRDMSDVDKRFMRFGKRFMRFGREPGTDKRFMRFGREPGADKRFMRFGKSFDG
EEENDDDLYYNESDADSNDDVDKRFMRFGKSAEEKRFMRFGKSQDASRDKKEFLRIGKRESRSAEVENNI
QIAAKQS


>Loligo pealei ACI22791 FMRF-amide precursor

MRCWSPCSLLVVIVIYCLSSHTSEAFDLAQACVESQRLSLLPICDTIFAVQQEGAQQSADDGMRSKRFIR
FGRALSGDAFLRFGKNVPDLPFEDKRFLRFGRAAPQLDDLLKQALQRVESLQKADETSVRRKRSTDAAPQ
NNAENPEQKNDSAKITKRYIDDVEDSDVKRFMRFGKRFMRFGRNPSDAGNKLTEKRFMRFGRDPEKRFMR
FGKSDDKRFMRFGRNPSDVEDELEEDKRFMRFGRGGEDDEEEAEKRFMRFGRDPEKKFMRFGKSGEDKRF
MRFGRNPDEQEADKRFMRFGRGGEDDEVSTEDKRFMRFGRSADKCKGCLEG


>Lottia FMRFamide Lottia gigantea v1.0 sca_20 : 1727885 - 1727986
MKSWSSVGLGLVLTLKWLCTISLADALDCSLSENGRGLCDLMGDGGSADKRFLRFGRALAGDGFLRFGRQFYRIGRSPTFEDKRFLARFGRAGVDESLSDLASAFRPVMQYGPYKNDILYRKRRSAETSVAPKDAESSENSEIMKRDATDPQAEKRFMRFGKRKRFMRFGKRFMRFGKRDGEEEKRFMRFGRDPDKRFMRFGKSIDNNKRFMRFGRDGEDEKRFMRFGKSVETQSLDDEDVDNIDSYDKRFMRFGKRFMRFGRDIDDPEYEPEEQKRFMRFGKRFMRFGKRDGEEEKRFMRFGKREGEQEKRFMRFGKRDGEQEKRFMRFGKRDQTVEKEDKTATA

FxRI

>P._fucata pfu_aug1.0_810.1_22317.t1
MHIPPIHGLFLFTISFGYVLAKSVNEIENELDLIKDVEAGSKLFNHNNKFTGGIDSNPYTFDPDTSDDDNSTKGKRYSSFVRIGKKDNEKRLSSFMRIGRSGLEGDWSDDVVPIPSDNKRVSSFVRIGKGNTEYEDPTKRLSSFVRIGKNMANEGVYMDDNAKRFSSFVRIGKNTHDIDDQTYPEKRRISSFVRIGRGPVKRLSSFMRIGRGLTNESAQTDEKSTGDDMSSDSEVSKRGFIRIGKIPSSAFMRIGRKALLAQLMKDRYLRPSRLGQSSFVRIGKRDGNSDFX
>C._gigas EST CU987545
MLRPHHVIIVGLFYCYTTNAEINENKLLHPIKTEEGANEILGDKADDKRSRGFFRIGKKSAVENEANDKKFDSKTVKEEDNYIPEKIQLIRVVNSESETPIYVPVEFDPESSDDTADEDEKRASGFFRIGKSAENVDKRKGFFRIGKSVDQNPMNKKASGFFRIGRTPIDKRGKGFFRIGKSLNEMDEKRASGFFRIGKSALNDKRSRGFFRIGRSKGFFRIGKAFPLDGEKRASGFFGLAEIHLKNEEKASKFFRIGKSVNSKEENDKRASGFFRIGKKCSGDSDKAGDNLTEDKSQSNPENEDTSESFNRNSDEPVRRASQFFRIGKSSSNKVTKRSSGVNSSPEQNLNLNKRAFFRIGKVPTSAFMRIGRQHLLQSLVSDPLYRNGRIQQSSFIRIGKRSMSDNHLIDDEQSDSSL
>L._gigantea1 ESO97689.1 
MECDESSVRRHQPILWSKDSLLSVIDIGQHLHMTTFDEMIQLTRQIMEINLVFSLLLVCSISFVLSHPFTDDSNNDDQDLKSAIQDGDTVPQAVKRPSSFVRIGRNPSSFVRIGKAFGRFIRIGKNDPNKRLSSFVRIGKSDPNKRISSFVRIGKSQEFNQEPEKRQSSFVRIGKSPELNENEIPNKRYSSFVRIGKSMDDGSLENPDKRYSSFVRIGKNIENELTNAGLEKRPSSFVRIGKSYFAEPGDMDAEKRLSNFVRIGKSGLEEPEMEQKRAFVRIGKIPSSAFVRIGRMPLYDAILQKPLGYYNVARRMGKSSFVRIGKRNNEA
>L._gigantea2 EST FC795696
MDDGSLENPDKRYSSFVRIGKNIENELTNAGLEKRPSSFVRIGKSYFAEPGDMDAEKRLSNFVRIGKSGLEEPEMEQKRAFVRIGKIPSSAFVRIGRMPLYDAILQKPLGYYNVARRMGKSSF


GGN

>C._gigas EST CU996337
MRNPSSFVLFSATLCVYFTVQISSVSASKCKGPWANHMCFGGNGKRSWSPPVQEPEMNRKDDELGRTMLRNVLLKRLNTYPSMSSYYSDSQSFYPMGSDFTEEGDSMSRENELRQLLKEQILRKEMAALVGDDDVYE
>C._virginica EST EH649000.1 
RNPSSLVLFSATLCVYFTVQISSVAAAKCKGPWANHMCFGGNGKRSWTAPLPEVDKRDDDVGRTLLRNVLLNRLDNYPPQGGYYSDSESFNPIGSDSTEEELPYNREQQ
>A._californica EST GD211276.1 
MELTFGSSFTVALLSCLYISLITCPVVTAKCHGRWAIHACFGGNGKRSDPNMSPSTDELPPTLLRQLLVFRRSTSQQ
>A._kurodai EST EY423989.1 
MELTLGSSFTVALLSCLYISLITCPVVTAKCHGRWAIHACFGGNGKRSDPNLSPSADELPPTLLRQLLVSDVQRLSRLLREPEAPVEDAELNPNPEFEPEQSNEQLMPRLAGIPPHW
>D._pealeii EST JK324610.1 
MGRHFILFVLTSALLFCISNAVKCKWYDHICLGGNGKRSAMGQSEQDQQLLKILTQEFVGQPHKRESLLTDDDDDDDDDTLFPHAKPFDQVYGRANLSPAIKRLAKLILPDETQN
>L._gigantea EST FC746004
MEVRCTTLFAVTSLLYLTISVSLVSGKCSGRWAIHACFGGNGKRSDPSLTDNTENSRQETLLRQILLPQTYEYHKSNDALLQDDDINTYEKSHEESQRMRDLRALNILLKTLMMEQKVRTENSVMA


GnRH-like


>Pfucata pfu_aug1.0_23475.1_47585.t1 GnRH-like 
MFSKLQILSVALVLVLVLHSVLAQNYHFSNGWHPGKRTFDTNSCQFRPKVKSLIARMIEVRMSSFSSKLGSLLSFPLENSFYKAC

>gi|325494719|gb|ADZ17180.1| GnRH-related peptide precursor [Crassostrea gigas]
MKVSPCTQVIVMVLTLGLLCEVHAQNYHFSNGWQPGKRSYRGCTVRPEIRSILIKIIEDEVERIQKCSHSNIEDVFSLIQEKTGVDAREV


>Uroteuthis edulis BAH09303.1| gonadotropin-releasing (Swordtip squid)
MSTSPVTSTLRRMVFLTCAIFLLSLCMQTQAQNYHFSNGWHPGGKRSGIPDMQCHFRPQTKALIEKLLDEEITRILTTCTNTVNDIADLQ


>Octopus vulgaris BAB86782 GnRH-related peptide precursor
MSATASTTSSRKMAFFIFSMLLLSLCLQTQAQNYHFSNGWHPGGKRSALSDIQCHFRQQTKALIEKILDEEINRIITTCTGPVNEIADL


>Mizuhopecten yessoensis BAH47639 GnRH-related peptide precurso (Scollop)
MSSYTQILVAQLLLAGLLVAVVSGQNFHYSNGWQPGKRAPMMTSGTQLCSFRPHIKALLLWIIEDEVKRIKSCGSSGYDDIINLLQSKQSGLPLSSGMPSDSQ


>Aplysia californica NP_001191482 preprogonadotropin-releasing hormone
MACRITSATTTLFSILLLIVIAELCSAQNYHFSNGWYAGKKRSSASLLRPEALGSSSSSSSNSGLDVTDADSSRGGVSSLSGRGFGVGELRLVDSPCSIRLETLALINKLMQEEAARIQRTCVANVPSGLRELLEGAASKLESENKW


>Tupaia belangeri GnRH AAB16838 (northern tree shrew)
MASSMLGFLLLLLLLMAAHPGPSEAQHWSHGWYPGGKRASNSPQDPQSALRPPAPSAAQTAHSFRSAALASPEDSVPWEGRTTAGWSLRRKQHLMRTLLSAAGAPRPAAVPIKP

>Octopus vulgaris gnrhrp AB037165 
MSATASTTSSRKMAFFIFSMLLLSLCLQTQAQNYHFSNGWHPGGKRSALSDIQCHFRQQTKALIEKILDEEINRIITTCTGPVNEIADL

>Loligo edulis GnRHpreproform AB447557 
MSTSPVTSTLRRMVFLTCAIFLLSLCMQTQAQNYHFSNGWHPGGKRSGIPDMQCHFRPQTKALIEKLLDEEITRILTTCTNTVNDIADL

>Mizuhopecten yessoensis pyGnRH AB486004  
MSSYTQILVAQLLLAGLLVAVVSGQNFHYSNGWQPGKRAPMMTSGTQLCSFRPHIKALLLWIIEDEVKRIKSCGSSGYDDIINLLQSKQSGLPLSSGMPSDSQ

>Aplysia californica GnRH EU204144  

MACRITSATTTLFSILLLIVIAELCSAQNYHFSNGWYAGKKRSSASLLRPEALGSSSSSSSNSGLDVTDADSSRGGVSSLSGRGFGVGELRLVDSPCSIRLETLALINKLMQEEAARIQRTCVANVPSGLRELLEGAASKLESENKW

>Homo sapiens GNRH2 NM_001501  
MASSRRGLLLLLLLTAHLGPSEAQHWSHGWYPGGKRALSSAQDPQNALRPPGRALDTAAGSPVQTAHGLPSDALAPLDDSMPWEGRTTAQWSLHRKRHLARTLLTAAREPRPAPPSSNKV

>Cyprinus carpio salmon gnrh AF521130 
MEGKGRVLVQLLMLVCVLEVSLCQHWSYGWLPGGKRSVGEVEATFRMMDAGDAVLSIPADSPMEQLSPIHIVNEVDAEGLPLKELRFPKRRGRV

>Ctenopharyngodon idella salmon gnrh EU981285     
MEWKGRVLVQLLMLVCVLEVSLCQHWSYGWLPGGKRSVGEVEATFRMKDAGDTMLSIPADTPMEQLSPIHIVNEVDAKGLPLKEQRFPNRRGRV

>Fundulus heteroclitus GnRH1 AB302265  
MAVKTLSLWLLLAWTVGLLSLGSCQHWSFGLSPGGKRELDVSPDRLDSIFEGLAHVGAPCSVPGCAEESPFAKIHRLKGLLVRVHEREHGHQALKQ

>Rachycentron canadum salmon GnRH AY677173  
MEAGSRVMVQVLLLALVVQVTLSQHWSYGWLPGGKRSVGELEATIRMMGTGGVVPLPEEASAQTQERLRPYNVINDDPSHFDRKKRFPHN

>Oncorhynchus masou GnRh S44614 (Cherry salmon)   
MDLSSKTVVQVVMLALIAQVTFSQHWSYGWLPGGKRSVGELEATIRMMDTGGVMALPEETGAHIPERLRPYDVMSKKRMPHK

>Petromyzon marinus GnRH1 AF144480 (Parasitic lamprey)  (1) 
MALRGQSLTLLLLATALLVSLNYAQHYSLEWKPGGKRDLEVSHTRELEQELEPPSNAFECDGPECAFSRVPNTKLIRELASYLSQRNYDRKGALK

>Ichthyomyzon fossor GnRh3 AY307174 
MALRGQSLALLLLASALLVSLTHTQHWSHDWKPGGKRDLEAMRPLLEELEAPDSAFECDGPECAFARVPSSELDREIMSYLSQKNYQRKVMK

>Petromyzon marinus GnRH3 AY052628  (III) 
MALRGQSLVLLLLASALLVSLTHTQHWSHDWKPGGKRDLEAMRPLLEEELEAPNSAFECDGPECAFARVPTGELVREIVSYLSQKNYQRKVLK

>Geotria australis GnRH3 AY307172 
MALRAQSLALVLLSASALLVSLTHSQHWSHDWKPGGKRNLEAMRPLLEQELEPPSGAFDCDGPECAFGRVPSGELIREIVSYLSQKNFQRKVLK

>Mordacia mordax GnRH3 AY307173
MAPRAQSLALLLLVSALLVSPTHSQHWSHDWKPGGKRDVDATRPLLEELEPPSSAFDCDGADCAFARVPSSELIRDLLSYLSQKNHQRKVVK

>Thunnus thynnus GnRH2 EU239502
MCVSRLVLLLGLLLCVGAQLSNAQHWSHGWYPGGKRELDSFGTSEISQEIKLCEAGECSYLRPQRRSLLRNILLDALARELQKRK

>Epinephelus coioides GnRH2 FJ550191 
MCVSRLVLLLGLLLCVGAQLSSAQHWSHGWYPGGKRELDSFGTSEISEEIKLCEAGECSYLRPQRRSILRNIILEALARELQKRK


>Alvinella pompejana CAGA34466 mRNA sequence

MDLRMTTIAVTLTVLVIMSSVHSVYSQAYHFSNGWFPGRKRSIDVYSSSPYRMDSALKSSVKECQIRPQVEQLVTDLIQTELVRIVNECHLV


>Lottia FC805607
MMPVPLKYFGLALTLALVTELAVGQHYHFSNGWKSGRKRSGGVSNLCEMRPELINYINTLLSEELNRIKNTCNLNTEDKDSDVDFSEGAFSRLQNGLKLAADRKWKK


>Lottia FC796606


MMPVPLKYFGLALTLALVTELAVGQHYHFSNGWKSGRKRSGGVSNLCEMRPELINYINTLLSEELNRIKNTCNLNTEDKDSDVDFSEGAFSRLQNGLKLAADRKWKK&CQDIKNLMNKTKPTN

>gi|109733046|gb|AAI16900.1| Gnrh1 protein [Mus musculus]
MSLRVDMILKLMAGILLLTVCLEGCSSQHWSYGLRPGGKRNTEHLVESFQEMGKEVDQMAEPQHFECTVH
WPRSPLRDLRGALESLIEEEARQKKM


>gi|89274017|dbj|BAE80724.1| chicken-II-type gonadotropin-releasing hormone [Gallus gallus]
MAPGGCLLLALLLLAGTAQGQHWSHGWYPGGKRDLSAPQAIPAWSPWLVPSRGRKSRYDPPAKSKASRLKVPPPVDPAELYVVTERYRQHRLVLSALRSIFRSEVVQRKREAQRDAEDSAALSEEHRLLMAWNDAENARQRARR


GPA2

>P._fucata pfu_aug1.0_9176.1_53302.t1
MTNCYVRDYRFQASKPFLTKSGYLLPCSDVITVKSCWGRCDSSEIADYKIPFKISNHPVCTYSGAKKRIVRLQNCHPLHPDPYYVIYDALECACTTCNPEYISCENLNG
>C._gigas EKC24490.1
MWKRCVWLVVLAAFSAVCAVDLDSVTACLVREYNLFAQKPHVTPTGDVLECSGFVKVNSCWGRCDSSEIADYKIPFKISNHPVCTYSRVQKRRVRLPNCHPEHPDPYYVVYDALACSCRYCNSKYTSCETLNG
>A._californica EST NP_001191597.1 
MSCLLARPSSCHLVDPRTTLSCHVRSYQFRVTKPPVISEDGQILRCSGIVTVNSCWGRCDSSEIGDYLMPYRISHHPVCTYTGRVPRQVTLSGCEDYPDPTFEVFDAAGCECRLCDSDYTSCENLNG
>L._gigantea EST FC741802.1 
MRGWIREKNKLLIIIVLLLTVISTIENTPNFAARIGLVCRKRAYVLNESRPWIDMHGIRHPCVGTFRVWSCWGFCDSFEIGDYKMPFKISKPPVCTYFSRRSRFVRLNCPGPPNPEVEFFDATGCKCRRGNSEFESWENLRG


GPB5

>GPB5_pfu_aug1.0_9176.1_53302.t1
MAITSLVIVTLILCYHGSLISAALNLEEMTNCYVRDYRFQASKPFLTKSGYLLPCSDVITVKSCWGRCDSSEIADYKIPFKISNHPVCTYSGAKKRIVRLQNCHPLHPDPYYVIYDALECACTTCNPEYISCENLNG

>gi|405958354|gb|EKC24490.1| Glycoprotein hormone beta-5 [Crassostrea gigas]
MWKRCVWLVVLAAFSAVCAVDLDSVTACLVREYNLFAQKPHVTPTGDVLECSGFVKVNSCWGRCDSSEIADYKIPFKISNHPVCTYSRVQKRRVRLPNCHPEHPDPYYVVYDALACSCRYCNSKYTSCETLNG

>Aplysia californica NP_001191597 glycoprotein hormone beta subunit 
MSCLLARPSSCHLVDPRTTLSCHVRSYQFRVTKPPVISEDGQILRCSGIVTVNSCWGRCDSSEIGDYLMPYRISHHPVCTYTGRVPRQVTLSGCEDYPDPTFEVFDAAGCECRLCDSDYTSCENLNG


>Lottia gigantea FC741803
MRGWIREKNKLLIIIVLLLTVISTIENTPNYAARIGLVCRKRAYVLNESRPWIDMHGIRHPCVGTFRVWSCWGFCDSSEIGDYKMPYKISKHPVCTYSSRRSRIVRLNCPGHPNPEVELFDATGCKCRRCNSEFESCENLSG


LASGLV

>LASGLVamide_pfu_aug1.0_2190.1_44266.t1
MDPLASGLVGKRMMDPLASGLVGKRMMDPLASGLVGKRMMDPLASGLVGKRAFDDLASGLVGKRNDQYVKDVESGKGLSRHMADKRLMDDLASGLVGKRSTGWINPAQRQNLFADTSDSHMEKRSLSNGPFRRFPMYNSFDKRPFDFLASGIIG
>C._gigas EST CU986442.1
MATTKSNAVLFTTIIYVVYTIGPIASQKSFRYDENLYQDQDETLVEKRQFDRLASGLIGKRRLDSVASGLVGKRRLDTIASGLVGKRRLDSIASGLVGKRRLDSIASGLVGKRRLDSIASGLVGKRRLDSIASGLVGKRRLDSIADGLVGKRKMDYHSNTYPDFPAAEKRMMDSLASGLVGKRMMDSLASGLVGKRTMDSLASGLVGKRTLDSLASGLVGERQSFPDFSKGGNEKTENTGQAFGSKTFSEFQLSKRNFLNHLTIKQTFLNFEQYFSFLA
>L._gigantea_LASGL1
MMYNIVCLAFLCLVTDKYCVCLVRVAKRSIENFDEEDADFIPASYPYITKRLYHGLSFYPFQHKRPFDYLASGLIGKRAYGRFGDYRDFMWKRPFDTLAAGLIGKRSFETTQPKFLSKRSIRGMYLDKLNMQNINEGSMASPVVTKRNIDSLANGLVGKRPMDSLASGLVGKRPMDSLASGLVGKRHMDSLASGLVGKRHMDSLASGLVGKRYMDSLASGLVGKRHMDSLASGLVGKRHMDSLASGLVGKRHMDSLASGLVGKRHMDSLASGLVGKRHMDSLASGLVGKRHMDSLASGLVGKRPFDTLASGLVGKRPFDTLASGLVGKRPFDTLASGLVGKRPFDTLASGLVGKRPFDTLASGLVGKRPFDTLASGLVGKRPFDTLASGLVGKRPFDTLASGLVGKRPFDTLASGLVGKRQMDSLASGLVGKRLVDSLASGLVGKRPMDSLASGLVGKRHSLNDSSSQRGTDSELKEQVGKGNSDETDNDDISEQFLNEQISSDKQNPEN
>L. stagnalis ES574531


MDTPLAVFFSLVIMISLTVSTDSASNNLDKRSNNRHRYQPRVSRPYSEYRGGFVWKRPFDEIGSGLIGKRSFDDIGSGLIGKRPFDEIGSGLIGKRPFDEIGSGLIGKRPFDEIGSRLIGKGHLMKLEV
>Lottia LASGL2 FC774474

MTYLSGIMMYNIVCLAFLCLVTDKYCVCLRVAKRSIENFDEEDADFIPASYPYITKRLYHGLSFYPFQHKRPFDYLASGLIGKRAYGRFGDYRDFMWKRPFDTLAAGLIGKRTIDSLASGLIGKRSFETTQPKFLSKRSIRGMYLDKLNMQNMNEGSMASPVVTKRNIDSLANGLVGKRPMDSLASGLVGKRPMDSLASGLVGKRHMDSLASGLVGKRHMDSLASGLVGKRYMDSLASGLVGKRHMD
>gi|7327284|gb|AAB27696.2| LASGL [Aplysia californica]
MAHHRGHRHILLYVSLALSLGLALAEDATDPSDDTGSFDDVEAVSEEADLDPYSMSQELNKRPNVDPYSYLPSVGKRAFDHYGFTGGLGKRKIDHFGFVGGLGKRQIDPLGFSGGIGKRYDSFAYSAGLGKRGMDSLAFSGGLGKRGMDSLAFSGGLGKRGMDSLAFSGGLGKRGMDSLAFSGGLGKRGMDSLAFSGGLGKRGMDSLAFSGGLGKRGMDSFTFAPGLGKRGMDSLAFAGGLGKRMDGFAFAPGLGKRMDSFAFAPGLGKRGMDSLAFAGGLGKRMDSFAFAPGLGKRMDSFAFAPGLGKRGLDRYGFVGGLGKRGMDHFAFTGGLGKRDSGEASGDLEEGKRGLDAYSFTGALGKRGLDRYGFVGGLGKRGMDDFAFSPGLGKKRMDSFMFGSRLGKRGMDRFSFSGHLGKRKMDQFSFGPGLGKRGFDHYGFTGGIGKRGFDHYGFTGGIGKRQLDPMLFSGRLGKRSSSEQEEEDVRQVEKRSTTEEQSSKSL


LFRF

>LFRFFamide_pfu_aug1.0_26025.1_55118.t1
MFNVFKFISIILEQINLQHGPDMHVSALADVSSSERILQKRSDPNDDISDSYEFTDADLDELVKRGSLLRFGKRGSLLRFGKRGSLLRFGKRGSLFRFGKRYDEHVEKSYPYTDDDSSWMDSTGSKRGRSLFRFGKKRSSLFRFGRSADKAPHTPFRFGREEVY

>Crassostrea gigas FQ665026 mRNA sequence

METKTLLIWVFAAFLAFIEVSTASKESKLNHEESEVKSLKRRSNPMDDVTDTYDFSDEDLNELMKRGSLFRFGKRGALFRFGKRSEEDKRGSLFRFGKRMDGYYVSPYASSENFPEKDDKRGSLFRFGKRSSLFRFGRSVDNEKPHTPFRFGREEEDEI

>Bay scallop CB415749 mRNA sequence
 Argopecten irradians
ARGICGAALFLAIIDLAFTDDGKLVDSDQSEIKKRMAPDIEYEGYNPYSDLSDEDLAEIIKRGSLLRFGKRGSLLRFGKRGSLLRFGKRRSILRYGKRFDDQDENMELPLEDYADAGSDDKRGTLFRFGKRRALFRYGRSADKPHTPFRFGREEEYLEK

>Idiosepius paradoxus DB917861 mRNA sequence

MEIKVMSLLATVFTVFLVQINCEDLHKIQTDPSGIGNIIGLPDGDDSELSRSPIIDESALGIDDMDKRNSLFRFGKRGNLFRFGKRGNLFRFGKRGNLFRFGRAGNKDDPENEGLKRTIFRFGKRDGGLEDLYDYEDPTSQQVVAAPSPGAGDKRGSFFRYGRSRTFFRYGRSTDKNAEKRPHTPFRFGREEE


>Haliotis diversicolor GT867779

MDSSQILSILMLVFAMVLTGMALGTKEEQDSEVAVAAPSEHHKRSVDFPLSQDLLDDDAYDMDKRGSLFRFGKRGGLFRFGKRGTLFRFGKRGSTLFRFGRGGSDDLWMPVNEEEQAAKRNFHWGRETEE


>Aplysia californica ACJ76422 LFRFamide precursor
MEPRPITLSLAVLLAALCTTCATGSAKLVSSSEDNTNSHTDGLTRDHQPQKRSAAAILSPADDALLVRADEGEEEGVGGSYPGIPLSLPGTADKRSTLFRFGKRGAGTLFRFGKRGSLFRFGKRGGALFRFGKRGGALFRFGKRGVASGSGAFPLADDSDVKRTLFRFGKRSNLDLLRDVLSQYQLSAYPDAYPDAYPDAYIDDVDSKRGVDGFHWGDDQ

>Lottia  154926
LFRFFamide
MEFKSIICILVGFLFIATVTCLKSNHLLSDDEPNSIRTVSVLDALGEADDDDVSANDGLLAISEWFPRVVFGPSYKPDKRGSLMRFGKKASMLRFGKRGSLFRFGRNNPLPLYLQAPIRSEREDIPKTKKVPDSFHWGREAE


LFRYamide

>LFRYamide_pfu_aug1.0_53964.1_05542.t1
MDSVRFVLTFGLIIAVFTYTSFGGPVNCNHICMNAIASPYCNCEIRSPFRWGKRSIKIPFRFGKRNYQDSYLNTDSYYIRSRFFGKKVTLKFMLEQSSRHYALLRHERFHAKYKYVPSNSFISGNDTGCAHIFIQ


>C._gigas scaffold895
MSAQRNLLLAVVGLCFCFQLLPVKALNCNDICMSGIASDSCNCNVKLPFRWGKRSTLRLPFRFGKRSSSSMESYGDDR

>Haliotis diversicolor GT866929

MSRTILLFLSCVVLCCVFTSVSARYLDCTKECYYNRYYTLCDCPSPKMPLRWGKRGVRVPFRWGKRSFDNYQQGSYGDSWYDSAPLDLSAYFEDIA


>Lottia FC573115

MPTKIAIISVCLVIAVVLDDVACRYLECPDGCFTTTDSPCVCPFSSLDKRGVRLPFRYGKRNSFLRYGKRNNFFRYGKRGSIFRYGKRDEDSLSDSSVESNNPYNILQSDYSTQ


LRFNVamide


>LRNFVamide_pfu_aug1.0_46.1_21939.t1
MGGTLKSICLKLFAKKTFISCLCVVLLHSFSVTAEVNEDSIREKRDADSPLYGNDETKQTNLNNENNRQTSMDDSGLPNDEFEKRMRYFVGKREDGPAFIDKRTRYFLGKRLMSEAELHKRLRYFLGKRADENDYYKRMRYFVGKRDGDSGYDTAKRMRYFVGKRTGDADDEVEKRMRYFVGKRMRYFVGKRDDEVNDTINDLPEKRMRYFVGKRGEAQDSLADIGENEISKRRRYFLGKRLRYFLG

>APLCA Q86MA7 PRQFV APLYSIA
MSSQLLICSVFVLFTFGPNSFPSCLAQEQAGNSDATQLSADAKAPESAKDKSGDVQNDGTKSVRSKRDLEIDFGSGDVQKRAREFVGKRAAPPVFQTPLVQDKISGFIPSETESPVIGEFAFPGSVFMDDEEALGAEEEPMDDEDLEFYKRPRQFVGKRGIDDYLLQEKLKDFIEKRPRQFVGKRPRQFVGKRPRQFVGKRPRQFVGKRPRQFVGKRPRQFVGKRPRQFVGKRPRQFVGKRPRQFVGKREADPSFLFEDKRVRDFVGKRSLDFLGGANWYNPYDVTMEPQSEGSDLQGFSKRPRQFVGKRDAFDMFEFSKRPRQFVGKRDQDEMFDFSKRPRQFVGKRDLQEFFDLSKRPRQFVGKREFDDEIDFSKRPRQFVGKRENDDDFDLSKRPRQFVGKRENDDEFDLSKRPRQFVGKRENDDELEFSKRPRQFVGKREDDEIDFSKRPRQFVGKRENDGEIDFSKRPRQFVGKRENDDEIDFSKRPRQFVGKREDGEIDFSKRPRQFVGKRENNDDLDFSKRPRQFVGKREVDDEIDFSKRPRQFVGKRENDDDLDFSKRPRQFVGKRENDDDLEFSKRPRQFVGKRENDPLLDFSKRPRQFVGKRENDDDLDFSKRPRQFVGKRENDPLIDFSKRPRQFVGKRESDGDFELSKRPRQFVGKRDVDGPGLSKRPRQFVGKREDYDIDFAKRPRQFVGKRGNEDEFEMSKRPRQFVGKRNFEELDQDFLRHMHDILDKRIPQFVSLPSLTAAKRVREFVGKRSDAAFLETLRHLRDYVGGQDEQNVSEFSYQHPYPSDLNDVGLIQQKRIREFVGKRGGDVDDINTTYRLGDFVSQPMSFVEEPSWLCRQLNAFGIS


>Lottia full sca_43:1667926-1670130

MWSQFLLFLTLTLIIQLKPVIAGDLNDLKETQGDNKNVKTIGVDEEEIKNIKRLRNFVGKREHVNDEDTSFKDRIGRIHSLDLVSSDKRLRNFLGKRSETDSFFQQKRLRNFLGKRLYTSNDKRLRNFVGKREDFTTEDKRLRNFVGKRNDLISEKKRLRNFVGKRDEFTSGEKRLRNFVGKRDEFTSEEKRLRNFVGKRDEFTSEEKRLRNFVGKRSDRDFSEENSLQKVDDNNQKSGQNQEKRLRNFLGKRNVFDVDVKRLRNFLGKRIFTDSSLHKRLRNFVGKRSDDILEKRLRNFLGKRYNVDSSEGPFSYQVKRLRNFLGKRDYFKYGDAVKRLRNFLGKRDNPFKLEYSNFKTGNDLADSFKTSSGAGPVSKRLRNFVGKREYFESKDKRLRNFVGKREKTHDNLNEEKRLRNFLGKRQGQSQSQLESDNITEQKRLGNFVGKKRDIRDSEDDNDEPMQKRLRNFVGKREEDGDIEEEKRLKNFVGIRDSNDDNAVEKRLRNFVGKRSAETVEKQDYPDTFSRKRRSLDDYEEFYNPSKRLRNFVGKRSHSDYFHDISEEKRLRNFVGKRQSSYFSYPEKRLRNFVGKRLRNFVGKRSEYDLNGDFTPWYLEEQKRLRNFVGKRDGPYLSYPKYPVQKRLRDFLGKRSSSLDDTEYSQDQTYGIDKRLRNFVAKRSPSEVYGTLYNEPSVHQPHKRFEEVIRKRVARAVSSQFVPVIHKRLREFIGK*

>Crassostrea gigas CU990208

MRVPVFLYSFVVFLGVCCVDEVISTDKDIESSSQEIDHQRDFATLNKRRYGDDDFQKRLRYFIGKRSDTGDKEKRIRYLLGKRFAFDGNVNKRLRYFLGKRDFSDTKKRTRYFIEKRSDELGSHDLEQNMRHILEKQESDKVNPGLEKRMRYFLGKRMRYFLGKRANSATSNSDSHNESSKRTRYFLGKRAGTRYFLGKRFRYFLG

>Crassostrea gigas2 EST CU988206.1
MKLTFGTILTLLWAFSSIKAKPAEEQTKAAGKADDRVKRSPFVPKFIGKRDDENDDALLSLEAAIRDELLSQEPFDIYPSDADDAFEREARMNRQLFVGKRDSNPLGKRTAPILGFKRFSPREELKRSTILVPEDISEFDMNKRGNLPMFVGKRRAPFFVGKRRMHLVVGRGGNMNNPKLVGKRGTPLFVGRRRADTDDKPIYYSYIALRRSVPDELRMRDSIADSLLNGDNFYSAADTGSGVLDIPDDEDSLSNSSSQKFKRFETPVFIGKRNSLIADLASAKQAHSQLLQKRFEPPMYVGRRSEQPTQAHRAQVQYQQGSIS


LUQIN

>C._gigas EST CU97729
MIWVFCTPKEDQKGHLEPGIMLCHLEQLLLSCIVLCLVKVCASLKAQDEASVNDHDIVRRQAMGHSFGDELEGFDLDPKRVNNWNQFPAWGKRLSKRRWSSLGAWGKRSWLDRLISANNNWGKRWKSMSNSWGKRQAPSEFDGLSDDYINIKKRSVDSKFSHNSRNKRSIPTELSPEQNEEKRRWSSLSAWGKRSDDDEKRRWSSLSAWGKRSNPEAIDDNDSDNISKRKWSSFSSWGKRGDPVDLSKRLYSYWQNRLMTNNPWMERRGWNAFSSWGKRSMD
>A._californica NP_001191480.1
MTLHLASPFILLFTIAYSLTSAVQGLEPLPAASLSDSPASGADVPPLPSSAATNAAVDKEWLRQKLEEGQFLPQQDKRWGGINSWMTHRLGGPSERDSSQDSLDKQLLVNNVQNYDDSSKRKWSKFSSWGKRDASEETPEGGEGEDGLGAVKKWKNMAVWGKRAEDGLDKRWKQMATWGKREDGDVLGLGTDKRWKQMASWGKRLDDSDRDKKWKQMSVWGKREDNGEPLDKKWKEMSVWGKRDTLDDPEKRWKQMAVWGKRQGLDDRNDKRWKQMATWGKRNSSENYDKRWKQMSVWGKRDGDGDLDKRWKQMSVWGKRDGDGDLDKRWKQMSVWGKRNGDGDLDKRWKQMSVWGKRDGDEDVEKRWKQMSVWGKRDGDADLDKRWKQMSVWGKRDEDGNLDKRWKQMSVWGKRDEDGNLDKRWKQMSVWGKRDGDDNLDKRWKQMSVWEREREREWV
>I._obsolete EST FK719020.1
MQRMMELMLVACVLVVMTSLLQPTAATPSWKPQGRFGKRGGPSDYLGIQKKPHGWRPQGRFGKRSLASSSSPSSSSFEQSIDAELLKSAAVSGAIEVPVELLSTGENGMFLRLGVKPCSITGMDGIPPCTGASEGASETF
>I._paradoxus EST DB915092.1
MKTSEIIISITALLLIALTIGDGAPAPKWRPQGRFGKRVSELNEDPLWVILSSENEKRDELLPYGVANKPVHFENLLCVPVGVKNAYKCTRSDS
>L._gigantea ESP02754.1
MKLSEMIMCIMAVLLVTITLGNGAPQWRPQGRFGKRVNPTLSLLLHGDQEKQFLNHEKPFISEDKPYIPEVTDEISVERLTSDARDNLSKFLHRLCSESGLENVPRCSWSRKTSERSSDPIRLI
>gi|4105585|gb|AAD02473.1| cardioexcitatory peptide precursor [Lymnaea stagnalis]
MKTSQIMISTCCVLSVIFSLCYATPHWRPQGRFGKRTTEDDNVPDFGISRLQDIPIELMFSKNELSRRNSKPRLCSTSGVVDTRPAMHKSMRCK


Mytilus inhibitory peptides

>P._fucata.pfu_aug1.0_10475.1_31931.t1
DIDPALDEFEGSEGEIYKRSHKPIYVGKKSYDEPKDDVSNIDGAYASDLDTLDNDLRYLIQHSDAFQRDTRYKPRIVGRSDENPMDGEWMEKRRSPLFVGKRRAPIFVGKRRMHLIVGRGLDRAPKFVGRRRSPLFVGRRSNGRNYRDPVFSYVVMRRSVSSSGNAAPFSQASSAQSLLLALDDQSLADKSRQGRYIHPTAQAQGHVAQFALPQHKRFVSPTFIGKRTDEPNNLDSYDPDNSGFDIDHQPMVVHKRFEVPMFIGKRYSDTIENRENWNAEHSGAINWACSKYEDFIVRVKRLASKLLVQGYLAQRLKSSMRKFFGRYGDIIKAYQISLSRMVSDILNFD
>C._gigas EKC39623.1
MKLTFGTILTLLWAFSSIKAKPAEEQTKAAGKADDRVKRSPFVPKFIGKRDDENDDALLSLEAAIRDELLSQEPFDIYPSDADDAFEREARMNRQLFVGKRDSNPLGKRTAPILGFKRFSPREELKRSTILVPEDISEFDMNKRGNLPMFVGKRRAPFFVGKRRMHLVVGRGGNMNNPKLVGKRGTPLFVGRRRADTDDKPIYYSYIALRR
>A._californica NP_001191614
MCTRPGLAALLVLMTSCASSFSRADTQSASAAALSAASADAQAARQQQEQHLVAQQQQQQQQQQQHSNNNEPQQRAPSLDPYYRSLLDGSQGGQLFAPAQPVSQPDLSPDFSNPMGSSLSQSGTPEDSDTKVDTRGAAPKFFGKKRGQAPRFFGKKRAMAPKFFGKKSSEFPTSNSEQLALDTRGSPRFFGKKSFPESNREQRGSPRFFGKKRFDENVDIDERAAPRFFGKKSSGESAGDSGYISVASRGSPRFFGKKQDDDIMIAARGSPRFFGKKRSDDNVALDLRGSPRFFGKRQSSDLDDEISVALRGSPRFFGKKRADDEDILLGERGSPRFFGKKRANDENISFSLRGSPRFFGKKRSDESDDDNIGLVARGSPRFFGKKRSDETDDENIGLMARGSPRFFGRKRSDGLDDGGNIIDVATRGSPRFFGKKRSNSDSSDKSSDSALSSSESGRQTRQAPRFFGKRYVDEHHVSKRAAATAFPLIIEARQAPRFFGKREYRYPPRGSPHFIGKRFSLYRSPGKYSLSSPYMSAKEFKETFRRSDPFFMGKRTAELNEEGSDDFTNDDTDDENEYDETVLFKRGAPRFVGKRGAPRFLGRRGAPRFIGRRGAPRFVGKRGPPRFIGKRDLDWYQKALCAEADILELDDCADFLGNDDVKRQAPRFIGRKRGEDVSERDYAQLLEALSRLQAIKQIKARIQNEKRLWVPGMVGRRSEYNLGPFDEFVDESMER
>A._kurodai BAC41320.1
MCSRPGLAALLVLVMACASSLSRADTQSAGVAALSPASADARAAPQQQEQHLVTQQQQQLQQQQHSNNNEPQQRTPSLDPYYRSLLDGSQGSQLFAPAQPVSQPDLSPDFSKPGGSSLSQSGTPADSDISVDTRGGAPKFFGKKRGQAPRFLGKKRGMAPKFFGKKSSEFPESNADDLVLDTRGSPRFFGKKSLTESDREQRGSPRFFGKKSSDEGGRSFENVNLAERAAPRFFGKKASGDDDYISLASRGSPRFFGKKRDEGIFPDDIMLATRGSPRFFGKKRSDDNVDSISFDLRGSPRFFGKRQPGGLDDDIAVALRGSPRFFGKKRSDDEDILLGVRGSPRFFGKKRSETENISLSLRGSPRFFGKKRSEESDDDNIRLVARGSPRFFGKKRSDGLEDNGNSIDVMTRGSPRFFGKKRSDSDISEESSDSAVSLSSSESGKQTRQAPKFFGKRYSDEHHVSKRAAATAFPYIIEARQAPRFVGKREYRYPPRGSPLFIGKRFGLYRSPGKYSLSSPYMSAKEFKETFRRSDPFFMGKRTAELNEVRSDDFADDDADDEDEYDETVLFKRGAPRFVGKRGAPRFLGRRGAPRFIGRRGAPRFVGKRGPPRFIGKRDLDWYQKAMCEEADILGLDDCEDFVENDDVKRQAPKFIGKKRSDDISDRDYAQLLEALSRLQAIKQIKARIQNDKRLWVPGMVGRRSEYNMEPFDEYVDESMER
>L._gigantea ESO85156.1
MKSILVTSVVVVAGTLLTLVQALGADKFAEPATQKHSKIPTAALSHSGDTLLNTDAHQTNPSNIWKSKSKFDLDALPVVNRQDVQSHYAQRRSYDTPMFLGKRDLKNLSLRFKRATDLEDATEFSDDFDKRGVDIPQFIGRRRYDTPQFIGRRGYGVGVPAFVGKRAFRAPAFIGKKAFDAPSFVGKRKLTAPSFIGKRGLDVPAFVGRRAYAPPQFIGRRGMDVPAFVGKREFQTPMFLGKRAFSAPSFVGKRGLDAPTFIGKRKEESFRDLLATLQAYREYRRLMQTDKRFDAPLFVGKRSDYENDNLAAETLSRRFQCIPQWVFRMRLNVVDLNMSFIGGYKQNYFSLNILDDVQTKILLPLDDLHKVDSSKMDVPTVQLWDADMPRPNGARFLKLDPAHALGFLGQEASPVSKRYLEFVGKRDNDKRYAEFVGKRAGFGEKRYSRGSLSEYLSKRLRIRRPEFVGKRSNQKRYLEFIGR


Myomodulin

>P. fucata scaffold1943.1 : 19966-31846 
WIILLYNTGAEDEVLETNRQNAPLSRVRRGGLSMLRLGRGLQMLRLGKRAMPMLRLGRGASDSITQEQIRYIISLLLQEENYDNEPFRRQIPFPRYGKDLSSMQELIEELQRMPSQERRTDMYDLDEDSPRQIRPGPRPGRFRRSTAHMLQPDVSQEEAEVNSVERAPPLPRIGREQEDGEGEEGDIKVPMVKGNSDYYIDVAKDGSYYVADKRGMPMLRLGRGMPMLRLGKRPFKMLRLGRGSEGSDDEKRGMPMLRLGKRPFKMLRLGKRLESESESDKRAMAMLRLGRNSX

>Aplysia californica NP_001191658 myomodulin neuropeptides 
MWKILETCSCFLVVAVLSGLGKAQPESFSGSAVTDDSTSGANKRGWSMLRLGRGLQMLRLGKRGGSLDALRSGHQVPMLRAGRGSPDTSGRLDANELYAVLSAILDEPRDQSRRQPPLPRYGRDNNGVARDLLDALASDGESSSNFDLLSSLNNGPSYFRPAPRGGRYKRSLPDAGPADYPSLEDYLVQSRQFARPYSSRAVALPRIGRFSGSPRLQAKAVPRPRIGRQESQMREAKSAE


>Aplysia californic NP_001191423.1| myomodulin
MQVYMLLPLAVFASLTYQGACEETAAAQTSSDASTSSASSEHAENELSRAKRGSYRMMRLGRGLHMLRLGKRGGPVEPESEENLETLLNLLQGYYSDVPEYPSEFDDTDLAYPYEEYDAPAHPRYRRSTPPTDGVVAPDVLQKGSSEFEDFGDSQLDESDEGYYGYDPENYLYGDFEDYLEPEEGGLGEEKRSLSMLRLGKRGLSMLRLGKREGEEGDEMDKKQDESLNDDFENDDIKRTLSMLRLGKRPMSMLRLGKRPMSMLRLGKRPMSMLRLGKRPMSMLRLGKRPMSMLRLGKRPMSMLRLGKRPMSMLRLGKRPMSMLRLGKRPMSMLRLGKRPMSMLRLGKRDDDEKEKKSLNMSRLGKRSTQ


>Pinctada maxima  GT282875
MMKYLVPLILLLHCYHKVTGAEDEVLETNRQNAPLSRVRRGGLSMLRLGRGLQMLRLGKRAMPMLRLGRGATDSYTPEEIRYIISLLLREENYDNEPFRRQIPFPRYGKDLEWQTLLEELQNQMPSQERRTDIYDLDEDSPRQIRPGPRPGRF RSTPMLHPDISQYEKEKRK

>Mytilus galloprovincialis FL499954 

MKYSFTLLVVLYSYVVAGSSKVTESSHDDGQLNRVRRGGLSMLRLGRGLQMLRLGKRAMPMLRLGRGVESYTPEEIRVIINTLIGEERGDRQVPLPRYGKDVEVQMLLQRLLGDPQFQERRSMSLYDADDDSPRLINPGPRPGKYRYHRSLPDVPPQNVYDEEKFEDIN

>Lottia Myomodulin 1 FL499954
MFSVNFPLLLVSCLFLADLVYSEEEVSDTKTHDDSLSRTKRAGLNMLRLGRGLQMLRMGKRADFPMLRMGRSEPQYTTDEDDAIRQLIIDILTQQAADRDYFYPESYPYPPPQPRYRRSVSEFPQKEIDMQDLQKITEGGEEEMKQQEAENYPEIEGYPVFADDVEYKNEDEKRPMNMLRLGKRPMNMLRLGKRPMNMLRLGKRPMNMLRLGKRPMNMLRLGKRPMNMLRLGKRPMNMLRLGKRPMNMLRLGKRPMNMLRLGKRPMNMLRLGKRPMNMLRLGKKSDEDHSIETRKINMLRLGRSD

>Lottia Myomodulin 2 FC775836
MNGLSHIIPVFLLNLGLTCLLCNGAPTEDSLSRVRRGGWSMLRLGRGLQMLRLGKRTHPSGLDIYLDRDLHERQVPLPRYGKDLDWQNFLERHMLGNTEMDEEKRESNLPLTDPFLSEAIDGYPHMRPAPRGGRFKRSAGRFRYYPEVRSEERAVALPRFGRLIEKELKHKDGNDESKERAVPAPRFGRNPH


>B. glabrata ES751452
MDLFSSSAASVKSAGRFPRRSIFIGRFPRRSIFIGRFPRRSMLIGRFPRRSMFIGRFPRRSIFIGRFPRRSIFIGRFPRRSIFIGRFPRRSIFIGRLPRRSILSDLLSISSSNSSSKLASPLLPSLNILSCLLSLVKISSSVALLPSLSIFIDRFSNSSKLSASSPPSLGSSSSEPSGKT


>H. asinina GT275969
KRPMNMLRLGKRPMNMLRVGKRPMNMLRLGKRPMNMLRLGKRPMNMLRLGKREDETEGEEKRALGMLRLGKRSDEKVDGDAGVSTQQ

>gi|405963046|gb|EKC28655.1| Myomodulin neuropeptide 2 [Crassostrea gigas]
MFLSLISGSADSIDESHSRVRRGGLSMLRLGRGLQMLRLGKRGMPMLRLGRSNGLSETDEDFMYPDESELDEGRRQVPLPRYGKDLQQQLQLEWLQSVLDSDLENNGVRIIRPAGRPGRFRRSLKEDNGEEKDSEERHIPHPRIGRLIQLDDLKYPTSNLGSYYLTDSNVYTDKRGMPMLRLGRGMPMLRLGKRLQADDSKRGMPMLRLGKRTNVQADSASQQETNQNKRGMPMLRLGRNAN

>gi|262326550|gb|GT282875.1|GT282875 pmaximaP0021I07_718 Adult silver lipped oyster (Pinctada maxima)
MWICGFLCFVVVLNFRMMKYLVPLILLLHCYHKVTGAEDEVLETNRQNAPLSRVRRGGLSMLRLGRGLQMLRLGKRAMPMLRLGRGATDSYTPEEIRYIISLLLREENYDNEPFRRQIPFPRYGKDLEWQTLLEELQNQMPSQERRTDIYDLDEDSPRQIRPGPRPGRFXRSTPMLHPDISQYEKEKRK


NdWFamide


>NdWFamide pfu_aug1.0_16542.1_32706.t1
MGNRCNVTKMFALDLQDKMRKVTVCLFLITMMITFNYSKAWYRGKRSNDADIESPYEPLENRHPLKREVDLSEKIGDDLKMDIIEEHD
>L._gigantea EST FC678236.1
MKICLTLVVLMAVFVTSDAWWFGKRDLNGDAPPSAVKAALISLCSQYGDNTSSDPMAQDVRNVCQALKEASNNRRTIIS
>A._californica EB190874
MTSSIYGFITLSVVALISQTTCRSLDLLLDGDFNNGLASFDGSSKWSRLPLEFLAAFDLDPHQAQGQHLAEAPEAPLMEAMKRSRGPSPRRLRSYLRRAAGLRGMKRKMFWQPLGYMPASARAHNNVPEVVNENSQDSGTNVFRYG


NKY


>P._fucata pfu_aug1.0_3855.1_52103.t1
MKIPLLLSFSLCVTMTLGKSLSEAFRGEWKQDRPSRMLSIISNQERAMDLIRSLIRMTEDKNKRFYLEDEDYDPSLESEEDKMKNIVSEDVKSVSKRKVFWQPLGYVPASLRMTGGSREQSGESSNHAGGNILRYG
>C._gigas scaffold43574  
MPRYNNCSYVLCAITTIIFAIIATSESRDLSESDLMNFISTDQDRDFKVLSQLLKAEVLKRKLRDLSLDSNDIDLSDELMNELSSEKRRRQYLPSLLTVRKRKVFWQPMPYVPHNARHNSRDKDAGASNDIPNSAAILRYG
>I._paradoxus DB914896.1
MTVNAFVHVMCMLALLVACAYSLPKRTDHASTLRFLQQNGLSDADSRALLHAYILGKLSGADGSFGKELETSEYPTIKRKAFWRPMGYLPFENHAGSGASSSNDNAAGGGSASAVFRYG
>R._decussatus AM852749.1
MMSLCRVHVLFLFALTQLLCVSAFAAFVPDTNEPIDDITYDEISKSNTNQDEDGQFYKTLSKILASYLHRLEQRQVGEGYLSNTNMPYYKPSKRTSDVFTGLAKRKVFWQPLGYNPNGGSGENRGSSGSGRGPVFRYG
>H._diversicolor GT868448.1 
MQAYVIVAVLSALLTLCTCMTIDQSHAALSGVSRVKRQTLPDEYDDDDARMASLYNLLLSRIAELSAREAYPNTFADFKRTSSREINPDNSPITRKRKVFWQPLGYLPASARIGNQGGSSXAAKDKTGSSIFRYGK
>L._gigantea Lotgi1 sca_10:2671719-2672204 
MDIKIGETFWLWLLLAMFCTVYSRAASEYDLERPANSPYLDPESNIQPSFRYYLSLLSNSKPKFYPVDKILKRKMSWRPLGYLPAAVRMAGNDADKVSQATEDGSQMFRYG
>A._californica NP_001191477.1
MTSSIYGFITLSVVALISQTTCRSLDLLLDGDFNNGLASFDGSSKWSRLPLEFLAAFDLDPHQAQGQHLAEAPEAPLMEAMKRSRGPSPRRLRSYLRRAAGLRGMKRKMFWQPLGYMPASARAHNNVPEVVNENSQDSGTNVFRYG


NPF

>C._gigas EST CU983945.1
MQTSSLLAVLLVTLLSVWTVLGNDSLLPPNRPSRFSSPGQLRQYLKALNDYYAIVGRPRFGKRDSEFSSYGQEPRSDGILSSSRDREDFAGPQWW
>A._californica EST EB290938.1 
MQRVILVVLLLSCMAVLSVRADNSEMLAPPPRPEEFTSAQQLRQYLAALNEYYSIMGRPRFGKRGDSFRKKKKVTDCAG
>A._kurodai EST EY423701.1 
MQKVILVAFLLCCMAVLSVRSDDSEMLAPPPRPEEFTSAQQLRQYLAALNEYYSIMGRPRFGKRGDAFRKREFFRTNGERYPDDAAAWTEFQ
>L._stagnalis EST ES291525
MHKLLLVSLLVLSLAVMEVLCTEAMLTPPERPEEFKNPNELRKYLKALNEYYAIVGRPRFGKRNGARLSDMFRPSGDDFGDYSANWGDF
>L._gigantea EST FC808552.1 
MQKLVLSLLILAAVVMLEVTSQDSMLAPPDRPSEFRSPDELRRYLKALNEYYAIVGRPRFGRSVNKRSAADYLFKPSHKNE
>I._paradoxus DB917827.1 
MHKSSVVLLIVAMLFAVQVTCQGGMFAPPNRPAEFKSPEELRQYMKALNEYYAIVGRPRFGRSISSSRIDLSDLSGKSRKK

NPY

>C._gigasNPY1 OYG_10019288  
MIQTVTRQIVVLGLLLTVTFSVTFSAPLDPDLESMALVPPSRPSGFQNFQEMQRYLMELNRFYNMMSRPRYGRDVHQRNRQKLKKISNLLHLASLSEM
>C._gigasNPY2 OYG_10007228 
MLSSQICLLFIVTASWFCLNTASQLENMEMLAPPERPSSITNIDELRRYIKELNMYYLILARPRYGRSVSNKKPVRSQPQS
>L._gigantea ESO85363.1
MQKLVLSLLILAAVVMLEVTSQDSMLAPPDRPSEFRSPDELRRYLKALNEYYAIVGRPRFGRSVNKRSAADYLFKPSHKNE
>I._paradoxus EST DB919572.1
MQKTLLTTVVIAVVLIVQISSQEIMLSPPSRPAEVRNPNELREYMKALNEYYAIVGRPRFGRSLFSKKLGPSYLNEGLKAGENSE
>A._californica NP_001191635
MQRVILVVLLLSCMAVLSVRADNSEMLAPPPRPEEFTSAQQLRQYLAALNEYYSIMGRPRFGKRGDSFRKREFFRTNGERYPEDAAAWTEFQ
>L._stagnalis CAB63265.1
MHKLLLVSLLVLSLAVMEVLCTEAMLTPPQRPEEFKNPNELRKYLKALNEYYAIVGRPRFGKRNGARVSDMFRPSGDDFGDYSANWGDF


Opioid

>P._fucata pfu_aug1.0_20062.1_47355.t1
MKFQWCSFAVICVIVSASLVLGDKESVIPVSDTGEGTRCDADMNTAQTCLACSRLPQDIAVQLTDCCTEDKAFQFCQICTKNSDECLKEAYSVEEANIGDISGPNDFDLGSNDYNKRFGTSFMGSSKFGKRFGRLFFGRSGGSSYIYGKRGKRYRKLGMGSGGFLFKRSDDGDYMDKRYGKLNMGGGSGFLYGKRDQDMDKRFGQGYDGKSSKYFFPDEDKEKRFGKLFMSGKRYGSLFMGRX
>C._gigas EST CU990987
MLMLVFLGMFCLSAADKENPIPVSDTGEGTRCDADLNIAQTCIACSRLPQIIAVKLTDCCSEDKAFQFCQICTKNSDDCLKEAFSINNLEKGVVLDGYSDVEDVPPEAIADNDMNKRFGTLSMGGSSGYLYGKRDLDKRYGRLGFGGSRGFIYGKRSDDKRFSRLGISGSSGYFFGKRDMGVDKRYKSLGMGGSTGFFYGKRSDDEKRFGTLGLGGSSGYLYGKRDSDKEKRFWRLGIKGSNEYLYGGKRKRFGQLGMDSSSGYFYG
>L._gigantea EST FC753982.1 
MKNTIITMVSSLHFLVFVVSAIESKTQPETSTELDLCKANSDVNSVCQACSKLPYGMSMSVESCCHDYQILTMCDSCTSDPVRCMKDVLDLETNIVEQKTNPEVSNEDTDDVDDDESLEVKKRYGRMFFGRRPILYSNYLNKRFGRLFFGGRRQLFTPIKTYKQKRYGRLFMNKKSEGSNGAIEEVPDKRYGRLFMTPYLDKRYGAFRIGKPSSARYFWK
>P._dumerilii EST JZ398989.1
MCDSNKDINAVCKICDVLNGPQKGNCCSDPDALLWCHLTVDEVMRTEGGQGEESAEDSGEGDHSEDSEESNEMDKRYGSLFSNWRWYSHRNDRSANANAEEAKRGVEKRYGNLLGGLFSNSNYGKDKRYGDLFSNSNYGKDKRYGGLFSNSHYGKDKRYGGSLFGRLFSNKGKRYGNLLGHVFGRSVDDKRDGQAEKRYGSLFTPMFGGKKDKRYGSLFTPMFGGKDKRYGSLFTPMFGGKG


Pedal Peptide

>Pedal peptide 1 pfu_aug1.0_7601.1_02469.t1
GFNKRPFDSITYGSIGGFKKRTFDPISYYGSMGRFRKRTVDPVSHKSSLGNLNKRRFDSIAYLSSFGGISKRRFDSIAYSSGFGNLKKRPFDSINYASSFGGFG
>gi|405950613|gb|EKC18589.1| Buccalin [Crassostrea gigas]
MSPMKAPVVSLAALIILLISQALAEDDQKIKGELCIPLRKYDFKLAVCFDSDTTRFTKTIESAIDNGPEIEGIPGYLKLIKNDNIMPADKRRFDSIAYGSSFDRLKNKKSVDSSGSERYLFSGVQKRFPFDSIAYRPGGFVKFTSKRIPYLYGNFKYGTHGLFAKKKTFDSIAHDFGSFGGFSKRTPDSTYSQIDDFGGLAKKSFDSIANSAGTFRRFSKRSVHSKRLGESKLISRRKRSFDSISHQSGRFGLFSKRRSFDSIANLSGYFGGFSKRYGLDSIAHGPGSFGGFSKKYGLDSIAHGPGSFGGFSKRYGLDSIAHGPGSFGGFSKKYVMDSIAHGPGSFGGFSKRYGLDSIAHGPGSFGGFSKKYIMDSIAHGPGSFGGFSKRRSLDSIAHGPGSFGGFSKKHSLDSIAHGPGSFGGFSKKRALDSIAHGPGSFGGFSKKRGLDSISHGSGGFGGFSKRFDSIGNKSGMFSRFSKKSADDKEYVKNSAD
>C._gigas_PP2 EST CU996563 
MFTHHKTLFSLMAVLLLSIAAAKSSPAPTDYNRSDTEDIETKEQRSGEETDESTELFDEKQLGSMGTQEYSKKSMDSINGARGFRGFAKKHYDSIGGSRGLMGFNKKNYDSIGGSRGLQGFNKRYYDSIGGSRGLQGFNKKNYDSIGGSRGLKGFNKRYDSIGGSRGLKGFNKRYDSIGGSRGLQGFNKKNYDSIGGSRGFQGFNKKNYDSISGSRGLKGFNKRYDSIGGSRGLKGFNKKNYDSIGGSRGLQGFNKKNYDSISGSRGLQGFNKKNYDSIGGSRGLQGFNKRYYDSIGGSRGLQGFNKKNYDSIGGSRGLKGFNKRYDSIGGSRGLKGFNKRYDSIGGSRGLQGFNKKNYDSIGGSRGFQGFNKKNYDSISGSRGLKGFNKRYDSIGGSRGLKGFNKKNYDSIGGSRGLQGFNKKNYDSISGSRGLQGFNKKNYDSIGGSRGLQGFNKKSYDSISGSRGLQGFTKKGYDSISGSRGMKGFNKRHYDSINGSKGLSGFVKRSYDPISGSHGFSGFVKRETNTNGSKNSESFPEDALPEPTIDE
>C._gigas_PP3 EST AM854447
MWKLSFGAIKMQSLLNVLLVTLTISCCINRATGTADEERSSRHKRMLDRLGSGFIKREPDSKIDDLVPKLRYYLAKAISEQDDDSSPTEVDKRRLDRLDMGFIKKRRLDRLSTGFIKRDDDTEYENENEDGEDQMDKRYLDRLDSGFLKRFVPGEDKRYFDRLGSGFIRRSNFDRIGSGFIKRRFDRLGSGFIKRRFDRLNSGLIKRNLDRLNSGFIKRQRLDRLGSGFIKREEMDKRRLDRLGSGFL
>A._californica  NP_001191625
MRTAAICVVLLLCTARSQCSDQQSQNEGESQPANEEKRKFDKISSLSGGFGGFGKRDGEGGSTEETGDVEGKNSEQTTEEASEAGDVTDEANSSMAKRGFDSISSVSGFGGFGKKSGEKRRFDSINSSAFSGFGKRPFDGIDSVSAFSQFGKRPFDGIDSVSGFSQFGKRRLDSIAGSSGFSNFGKRRFDSIANNNAFSDFGKRRLDSIAGSSGFSNFGKRRFDSTANNNAFSDFGKRRLDSIAGSSGFSNFGKRRFDSIANNNAFSDFGKRRLDSIAGSSGFSNFGKRRFDSIANNNAFRIWQKAI
>H._lucorum AAB51694 
MELSRIVALAFVVLCVCAANEETNEIIANEDSRAEKRSNVLLEKIDDNSEIHASELDKLTSDSEIEAEDVEDVDKRPFDSISGSHGLSGFAKRPFDSISGSHGLSGFAKRPFDSISGSHGLSGFAKRPFDSISGSHGLSGFAKRPFDSISGSHGLSGFAKRPFDSISGSHGMSGFAKRPFDSISGSHGLSGFAKRPFDSISGSHGLSGFAKRPFDSISGSHGLSGFAKRPFDSISGSHGLSGFAKRPFDSISGSHGLSGFAKRPFDSISGSHGLSGFAKRPFDSISGSHGLSGFAKRPFDSISGSHGLSGFAKRPFDSISGSHGLSGFAKRPFDSISGSHGLSGFAKRPFDSISGSHGLSGFAKRPFDSISGSHGMSGFAKRPFDSISGSHGLSGFAKRPFDSISGSHGMSGFAKREDALEDDRAFTITGEEEDDVLENLK
>L._stagnalis AAP57098.1
MGLVKFTLISVFILCVYAANEEVRESVSETVENSEADFEEENDLDKRPFDSISGSHGLSGFAKRPFDSISGSHGLSGFAKRPFDSISGSHGLSGFVKRPFDSISGSHGLSGFAKRPFDSISGSHGLSGFVKRPFDSISGSHGLSGFAKRPFDSISGSHGLSGFVKRPFDSISGSHGLSGFAKRPFDSISGSHGLSGFAKRSFDSTELSGISKIPVEPLFEDYEWNGENEWDSDQDAYPYEASVGKRPFDSISGSHGLSGFAKRPFDSISGSHGLSGFAKRPFDSISGSHGLSGFAKRPFDSISGSHGLSGFAKRPFDSISGSHGLSGFAKRPFDSISGSHGLSGFAKRPFDSISGSHGLSGFAKKRSE

PFGx8amide
>P._fucata pfu_aug1.0_19111.1_40122.t1
MIPFYRVSSFILLISTFTVAQYDQYKTIDKDPSALESEETADDDANLADDKVKRPFGGIFGKPYNIGKRPFGSIFHQDYDVGKRPFGGSYSNPYKIGKRPFGGSYGNSFKVGKRPFGSSYSKSFMIGKRPFGGTYKSWFKMGKRPFGGSYRGSFKVGKRPFSTYGGSFGLX
>C._gigas EST CU986338
MAGIFQGSLLLLLFYNVASTSIHVQLIPSDTPMAGNDGMYHVEAKRPFGGVYGRPFTMGRRSSDFGNSHLATKRPFGRVFGRSYKLGKRDFVPPESHITVKRPFGRIFGNYRTNVHASKQKQTKRPFGSVYRISYSKRPFGGVYGNSYKIGKRYVLPQDEHNEVKRPFGKVYGRSYKFGKRPFGQVYGSRYGKRSVGSFDDEAAIILENTSPSEHNGQKLFVKRPFGKIYGKRYDVDKRPFGQIYSPRRPFGKRPFPGSVDFPMLNKRPFGKMYGRSYRQKKSPYKRYTDGKGSFVNIPDSIVDEPDSLVLPGPSDRISNQPYPAFFEDPGQKDAVFVEAGGYDVNVPGFEGQQRIRIWEKYTQT
>L._gigantea EST ESO91628.1
MEYSVRYIMFILSCVILFCESTASFEEAVPSNYREAGNEVYNVQPPDTTDVDKRPFGRLFGPTWSMSKRPFGSLFGSYPSIRQTPVYRTVVEKRPFGRMFGDSFNTGKRSEMAKRPFGRMFGDSFNAGKRSEMTKRPFGRMFGDSFNAGKRSEMAKRPFGRMFGDSFNTGKRSEMAKRPFGRMFGDSFNAGKRSEITKRPFGRMFGPTFFDGKRSEVSKRPFGRMFGPGAFGKRYFEDDLPEDGTEYLEAPIEDLEKRFSWTLSGYKLGRK
>L._stagnalis EST AAP57098.1
MGLVKFTLISVFILCVYAANEEVRESVSETVENSEADFEEENDLDKRPFDSISGSHGLSGFAKRPFDSISGSHGLSGFAKRPFDSISGSHGLSGFVKRPFDSISGSHGLSGFAKRPFDSISGSHGLSGFVKRPFDSISGSHGLSGFAKRPFDSISGSHGLSGFVKRPFDSISGSHGLSGFAKRPFDSISGSHGLSGFAKRSFDSTELSGISKIPVEPLFEDYEWNGENEWDSDQDAYPYEASVGKRPFDSISGSHGLSGFAKRPFDSISGSHGLSGFAKRPFDSISGSHGLSGFAKRPFDSISGSHGLSGFAKRPFDSISGSHGLSGFAKRPFDSISGSHGLSGFAKRPFDSISGSHGLSGFAKKRSE

PKYMDT
>PKYMDT pfu_aug1.0_32039.1_26587.t1
MQVKFEYSFSLQTDHAVDKRPKYMDTRDILDPFVQLTWISLQQLAAEGKINPELLNVVGDDEEKVGKIDRTNNTVDKRGHLRICLRRFGSHFKPYPCFRRENNLSSFREKSVNEYTFRYIEMSFPLP


>Aplysia californica NP_001191586 whitnin
MELQACNIFALFVVVVTLSVASSLPASRTDDVLQEASGLALNKRPKYMDTRRDLDVFKDLVLISIQELVDENRLNPALLPEEDAPKPVEKRMRYMGICMKKQYNNFIPFPCLRSGR


>Lymnaea stagnalis AAF36485 SPTR prohormone 
MELPTYHIFALFVAAVALSVVTGSPTRTDEVLQEASGLALDKRPKYMDTRRDMDVFKDLVLMSIQELVDEERLNSAVLPEDDAPKPVEKRERYMGICMRKQYNNFVPVPCLRSGR


>gi|405971647|gb|EKC36472.1| hypothetical protein CGI_10027007 PKYMDT[Crassostrea gigas]
MEISMPMLLCSSLVLVLISSVCSVPIDVARETENDHHLEEKRPKYMDTRDLYAFEKLVYLALKGLVEEGKVNPEVMTSEANEGFLDNQGENGESKEKAGPADKRGHLRICVRRSGSRYVPYPCFRS

>Idiosepius paradoxus DB918443 cDNA 

QISSFTTRHETDRRTSNSYQDKNIMDSRLLAFVSVCLFLLTSPVFSAPAADPKPHLEQSKDLPISKRPKYMDTRDPQDIFKDLVYLTLQQLVSDGKVNPEVITGSDNGVPNKRGYQGLCLRRTANQRYIAYPCWRSGSK

>Haliotis asinina gGT276859 
MDVTTTTVLGSLLLALLAVATSSGLPADEGRLDEASLAAEKRPKYMDTRQEDFEMVKQTVLIAMEELVQEGKLNPSVLAVGQGKPVEKRMYMGICMRQSHNHFIPYPCMRSGRK
 
>Lottia PKYMDT sca_107:575153-586297
MEMRSSTILSLLVVLLLAAPTFCLPPDQGSEIDDLDKRPKYMDTREELSVLKDMVYIVLQELAEDGKINPELFTIHDQKAVVKRMKYMGICMRRTKYNAVVPYPCLRSGR


RxIamide
>C.gigas EST HS206944
MSYACVVNLWLVCVLINFSGSLCNSIIDDPVQSLQDHLRNDFQDDIPQTKRSVNSCRGHPNLIQCIRAYFSNRFRLRHRAVQDPVEYRNIGKRNQVATSFQDRREDQQESRVDNLHDVYDDLLKATSSDFQGSDDKRAAVDFRSIGRRSFGADFRNIGKRYLGADFRNIGKRMNAADFRQIGKRGYAVDFRNIGKRLGVDFRNIGKRTVLKSDNVYLLSLLCSDTSTMAQCADRIASNTYI


sCAP/Pyrokinin
>C._gigas FQ669931     
MIVSGITSFMLLFVLLLQTDAKPTSALRQKRAPKYFYFPRMGRSAFYFPRMGRNQESADQEQSEEDIPCCNVGVSRAWGPEDPEPRRICPAAKCCGHLSSKVYVDSDLTVYEICVSDVAALPMEQKS
>A._californica XP_005109114.1 
MMDLQGENYLAFPRMGRARPGYLAFPRMGRSQMKTETGTDCCGLGMKSEFVIGQEGKEELRHGACSSSVACCAGLREIVDQKQDGVFFSMCVPDFVASRSSEESSSEVLSKLKSLLQK
>L._stagnalis O97374.1 
MEITLPRVSLSLAVLLVIVCSVDAQNYLAFPRMGRSGYLAFPRMGRSHFKSETSADVTGCCGVGIKNEFLIGQDGKEEIRSACGARADCCEGLKEVVDQKNDGVYFSMCVPDITFAQASSVRSSEVFNKLKSLLEK
>L._gigantea ESO91141.1 
MEPSPVKIVACFVIFAVIGTEAMNYMAFPRLGRSGYLAFPRLGRSDGQTIQSSEFEQAECCPEGIKSHWIIIGASKPEIRSRCSPKSVCCEGLEELVGRSSDHIFYTKCTKITDEKTENTVLDRLLRKS
>T._diomedea ABU82756.1 
MEMTMPRATVSLTLLFVIICTVDAMNYLAFPRMGRSGYLAFPRMGRSQAKAGTAEAIDTECCGIGLKSEFAVSDDGKEELHNICTASVSVCCEGLRELADEKPNGVVYSMCVPDVSKMYPSSYNKLKRLLTK

Tachykinin

>C._gigas EST CU990972
MVYLQRALFSLVFLITYSVTSATTGQLWDSVESDLDDTIESGDPVHKPLINFLINPKDLHKAGIPESSSEEKRFGFAPMRGKRFNNDVEFPLVRNNKRARFFGLRGKRVPSLVQRLSDEDFKNILGKLLNDACDFSTNSNDADSSLEKRFRFTALRG
>O._vulgaris BAD26598.1 
MYAIRVSSSRRISCFLQVSLLFSGLLNTLQWGAFASYLPKQLEPQQKNYELDSNNVNSSRYPGHEEIMEFLRKLGFLANTIESRASIDDTDSESAERMKKVNPYSFQGTRGKRLNANSFMGSRGKRVLVNDKRTVSANAFLGSRGKRLVTLLGEKPQLNDLTGVIDKKSDALAFVPTRGRSQSTNDELAYTGPMLLREGRRMNSLSFGPPKGKKYSPLDFIGSRGKKSTFEDYVLNTQNDSPKENYERRASLHNTFIPSRGKRST
>L._gigantea1 ESO86763.1 
MNQDCGFYILLVSVFVLFSLQIVLADDTELYKNNEEKRFAAFNDFSNPETPYSKQYWFYPHTSQGFLKTLLRYLALNEQSYRNTVKRQRTFGFVGTRGKRGDTFDGLKDFVRKLQDEINRRKYGSMLLDNSLDNSQNGYNKLELKLDQ
>L._gigantea2 ESO99687.1 
MWIYLATTSLFLLCKVCAINGAAIYDAGSINQNFQEGLNEPLETPLPRVPSPHIIDDAFSSLNKWRNSDDLSKQKILSSFLKEIPVLTNGYAINQYPLSKRHPNFGFMGSRGKRTQDDIGASDFLNTIRPGFRRALETLRSQQMQGLSPELSNSKRQPAFGFHAVRG

Wx3Yamide

>P._fucata scaffold126921.1:1..1117
MVLRQIPSIWGNNSVFRKDSIIHIRFCMIDFQKCLFSGTLAYPLSSQNNKELQDARLLALIKGINSQSPSNDMDIKNDKRGQGWAIAYGKRGSQKWSMAYGKRNSIFDKERYSQSPRFYPTKRTFSTDQTYYTWGQKPIKRQQGWHIAYGKRSIFLPEREY
>C._gigas EST FQ667218
MELTGNCCIMSLTVVFMIAQGSSGFSISGSNELRKNADDTLLNLITGMYSAGSYKPDEESQKRGQGWAISYGKRASPGWSITYGKRDSMDEFQQFSAKSRPRYIITKRATPFGVSGFHWNPTPNKRQQGWHIAYGKRFATPLYRR


PXP


>Pfucata pfu_aug1.0_10475.1_31931.t1 PXP partial length
DIDPALDEFEGSEGEIYKRSHKPIYVGKKSYDEPKDDVSNIDGAYASDLDTLDNDLRYLIQHSDAFQRDTRYKPRIVGRSDENPMDGEWMEKRRSPLFVGKRRAPIFVGKRRMHLIVGRGLDRAPKFVGRRRSPLFVGRRSNGRNYRDPVFSYVVMRRSVSSSGNAAPFSQASSAQSLLLALDDQSLADKSRQGRYIHPTAQAQGHVAQFALPQHKRFVSPTFIGKRTDEPNNLDSYDPDNSGFDIDHQPMVVHKRFEVPMFIGKRYSDTIENRENWNAEHSGAINWACSKYEDFIVRVKRLASKLLVQGYLAQRLKSSMRKFFGRYGDIIKAYQISLSRMVSDILNFD


>Aplysia californica NP_001191614.1| MIP-related peptides precursor
MCTRPGLAALLVLMTSCASSFSRADTQSASAAALSAASADAQAARQQQEQHLVAQQQQQQQQQQQHSNNNEPQQRAPSLDPYYRSLLDGSQGGQLFAPAQPVSQPDLSPDFSNPMGSSLSQSGTPEDSDTKVDTRGAAPKFFGKKRGQAPRFFGKKRAMAPKFFGKKSSEFPTSNSEQLALDTRGSPRFFGKKSFPESNREQRGSPRFFGKKRFDENVDIDERAAPRFFGKKSSGESAGDSGYISVASRGSPRFFGKKQDDDIMIAARGSPRFFGKKRSDDNVALDLRGSPRFFGKRQSSDLDDEISVALRGSPRFFGKKRADDEDILLGERGSPRFFGKKRANDENISFSLRGSPRFFGKKRSDESDDDNIGLVARGSPRFFGKKRSDETDDENIGLMARGSPRFFGRKRSDGLDDGGNIIDVATRGSPRFFGKKRSNSDSSDKSSDSALSSSESGRQTRQAPRFFGKRYVDEHHVSKRAAATAFPLIIEARQAPRFFGKREYRYPPRGSPHFIGKRFSLYRSPGKYSLSSPYMSAKEFKETFRRSDPFFMGKRTAELNEEGSDDFTNDDTDDENEYDETVLFKRGAPRFVGKRGAPRFLGRRGAPRFIGRRGAPRFVGKRGPPRFIGKRDLDWYQKALCAEADILELDDCADFLGNDDVKRQAPRFIGRKRGEDVSERDYAQLLEALSRLQAIKQIKARIQNEKRLWVPGMVGRRSEYNLGPFDEFVDESMER


>Pomatoceros lamarckii ADB11404 FV-amide precursor protein
MTSQRFLFVLLYIAPLSFCEVMYPDLDPEEEAERNRVENLIEQYAMNELIADQLSAGLSASNDANEFQTADEHTNFQSLSKRPRFVGKRDQDEELDIGEFSKRRMFVGKRPMYVGKRNYFGDSVSSKRRMFVGKRDSMDSIDKRPRFVGKRFYMDDSDSLSNEVAKRPRFVGKRSYENDLLDFDKRRMFVGKKAILGQQYDKRPKFVGKRFMLYEDDLDKRSRNIFAKDFDKRPKFVGKRFEPSSDDDFNDLSFLYGEVEKRPRFVGKRRMFVGKRSEEDTSSFDKRRMFVGKRSAFDSTMTDDMPVEVNKNMFSDQSNEKRRMFVGKRDNEIADMDLFKNGGDLDSLVLNSNDKRSIDSPRDRLYTDDNLTTGLDKKAANRFVGKRSVNLKTAVEHARNKEGFLTAGRV


>Aplysia kurodai BAC41320 MIP-related peptide precursor
MCSRPGLAALLVLVMACASSLSRADTQSAGVAALSPASADARAAPQQQEQHLVTQQQQQLQQQQHSNNNEPQQRTPSLDPYYRSLLDGSQGSQLFAPAQPVSQPDLSPDFSKPGGSSLSQSGTPADSDISVDTRGGAPKFFGKKRGQAPRFLGKKRGMAPKFFGKKSSEFPESNADDLVLDTRGSPRFFGKKSLTESDREQRGSPRFFGKKSSDEGGRSFENVNLAERAAPRFFGKKASGDDDYISLASRGSPRFFGKKRDEGIFPDDIMLATRGSPRFFGKKRSDDNVDSISFDLRGSPRFFGKRQPGGLDDDIAVALRGSPRFFGKKRSDDEDILLGVRGSPRFFGKKRSETENISLSLRGSPRFFGKKRSEESDDDNIRLVARGSPRFFGKKRSDGLEDNGNSIDVMTRGSPRFFGKKRSDSDISEESSDSAVSLSSSESGKQTRQAPKFFGKRYSDEHHVSKRAAATAFPYIIEARQAPRFVGKREYRYPPRGSPLFIGKRFGLYRSPGKYSLSSPYMSAKEFKETFRRSDPFFMGKRTAELNEVRSDDFADDDADDEDEYDETVLFKRGAPRFVGKRGAPRFLGRRGAPRFIGRRGAPRFVGKRGPPRFIGKRDLDWYQKAMCEEADILGLDDCEDFVENDDVKRQAPKFIGKKRSDDISDRDYAQLLEALSRLQAIKQIKARIQNDKRLWVPGMVGRRSEYNMEPFDEYVDESMER

>Lottia PXP Vamide
MKSILVTSVVVVAGTLLTLVQALGADKFAEPATQKHSKIPTAALSHSGDTLLNTDAHQTNPSNIWKSKSKFDLDALPVVNRQDVQSHYAQRRSYDTPMFLGKRDLKNLSLRFKRATDLEDATEFSDDFDKRGVDIPQFIGRRRYDTPQFIGRRGYGVGVPAFVGKRAFRAPAFIGKKAFDAPSFVGKRKLTAPSFIGKRGLDVPAFVGRRAYAPPQFIGRRGMDVPAFVGKREFQTPMFLGKRAFSAPSFVGKRGLDAPTFIGKRKEESFRDLLATLQAYREYRRLMQTDKRFDAPLFVGKRSDYENDNLAAETLSRRFQCIPQWVFRMRLNVVDLNMSFIGGYKQNYFSLNILDDVQTKILLPLDDLHKVDSSKMDVPTVQLWDADMPRPNGARFLKLDPAHALGFLGQEASPVSKRYLEFVGKRDNDKRYAEFVGKRAGFGEKRYSRGSLSEYLSKRLRIRRPEFVGKRSNQKRYLEFIGR	

>gi|405975026|gb|EKC39623.1| hypothetical protein CGI_10007081 PXP [Crassostrea gigas]
MKLTFGTILTLLWAFSSIKAKPAEEQTKAAGKADDRVKRSPFVPKFIGKRDDENDDALLSLEAAIRDELLSQEPFDIYPSDADDAFEREARMNRQLFVGKRDSNPLGKRTAPILGFKRFSPREELKRSTILVPEDISEFDMNKRGNLPMFVGKRRAPFFVGKRRMHLVVGRGGNMNNPKLVGKRGTPLFVGRRRADTDDKPIYYSYIALRRSVPDELRMRDSIADSLLNGDNFYSAADTGSGVLDIPDDEDSLSNSSSQKFKRFETPVFIGKRNSLIADLASAKQAHSQLLQKRFEPPMYVGRRSEQPTQAHRAQVQYQQGSIS

>gi|207118449|gb|GD272561.1|GD272561 4223 Haliotis asinina developmental microarray library Haliotis asinina
MCGMISSSFILLLGSVLTFAEDADRPDPKAFRPSSANLASALIQRNLDLHSFEGPSAGAENSQWDFQDTEPRDPRLLAAPQAFGFLGKPEGDAPLSKRYAEFLGKRVFDKRFSEFLGKRDMATSDLMRQNMDNRLSALLNKRLRYRIPEFVGKRARSQQSGFYEFAGK


WWamide

>WWamide pfu_aug1.0_5029.1_59683.t1
MKCLIHCAIVITTLTFSLCEIYDEHKEADELDNISPNLQKDLHLKSSLSDSRTADKRAWQTSSWGKRKWPGTNVWGKRKWMNVWGKRKWASMGTWGKRSDPLIDNGLENIHKRDTEHSFPLKRKWNQFVTWGKRSMPIQRKWASVSLWGKRSQDNYNEPEKRKWSALTSWGKRDDVGDINSDKNKRKWAMSAWGKRTNPIDGDNDMNKKWALASWGKRNDIYNTPSLQDNDAKSDNTVDKRKWSNFSSWGKRMSIQNWRKRPWLWAKRRRGWSAMSSWGKRSSLDTKENDDRQLLSV

>Lottia WWamide or allostatin B
MDLKTILCLIIYSLLLQISHAEEQLANDIELSNSLNPVDKRAWKSSYLNTWGKRWNPRYNLRGYQRMPIWAKRWTNSGLITWGKRSADTEIPIHKRKWNQFITWGKRSGVPSIVKRSVGDELVPWGKNKDTLPELNTSSDNLDNKLIDLETTPSTDKLSLDEKRASDKGWNGFTTWGKRANKDWSSLSTWGKRGQNKDWSSLTTWGKRGHDRDWNSLTTWGKRANKDWSSLSTWGKRARENDWSALSTWGKRANNKDWASLTTWGKRANDRDWNSLTTWGKRAKGNNWSGLTTWGKRANKDWNSLTTWGKRANKDWNSLTTWGKRGNKDWSGLTTWGKRGNKDWSGLTTWGKRGNKDWSGLTTWGKRGNKDWSGLTTWGKRGNKDWSGLTTWGKRGNKDWSGLTTWGKRGNKDWSGLTTWGKRGNKDWSGLTTWGKRSPDATSEDSGELSTLDKKDIKGWNGLTTWGKRFAGDKNKWSSLTTWGKRDDNNKQDDKKWAQLSTWGKRSPEDAAELWKIYDSNGDGIMDKEEMVSFLRSAASQKDSQQDEKS


>gi|405955676|gb|EKC22697.1| hypothetical protein CGI_10001623 WWamide [Crassostrea gigas]
MIWVFCTPKEDQKGHLEPGIMLCHLEQLLLSCIVLCLVKVCASLKAQDEASVNDHDIVRRQAMGHSFGDELEGFDLDPKRVNNWNQFPAWGKRLSKRRWSSLGAWGKRSWLDRLISANNNWGKRWKSMSNSWGKRQAPSEFDGLSDDYINIKKRSVDSKFSHNSRNKRSIPTELSPEQNEEKRRWSSLSAWGKRSDDDEKRRWSSLSAWGKRSNPEAIDDNDSDNISKRKWSSFSSWGKRGDPVDLSKRLYSYWQNRLMTNNPWMERRGWNAFSSWGKRSMD


NPY (N/A)

>gi|155794|gb|AAA27772.1| neuropeptide Y [Aplysia californica]
MQRVILVVLLLSCMAVLSVRADNSEMLAPPPRPEEFTSAQQLRQYLAALNEYYSIMGRPRFGKRGDSFRKREFFRTNGERYPEDAAAWTEFQ

>gi|6580601|emb|CAB63265.1| neuropeptide Y [Lymnaea stagnalis]
MHKLLLVSLLVLSLAVMEVLCTEAMLTPPQRPEEFKNPNELRKYLKALNEYYAIVGRPRFGKRNGARVSDMFRPSGDDFGDYSANWGDF

>gi|189274|gb|AAA59944.1| neuropeptide Y [Homo sapiens]
MLGNKRLGLSGLTLALSLLVCLGALAEAYPSKPDNPGEDAPAEDMARYYSALRHYINLITRQRYGKRSSPETLISDLLMRESTENVPRTRLEDPAMW

>gi|205761|gb|AAA41723.1| neuropeptide Y [Rattus norvegicus]
MMLGNKRMGLCGLTLALSLLVCLGILAEGYPSKPDNPGEDAPAEDMARYYSALRHYINLITRQRYGKRSSPETLISDLLMRESTENAPRTRLEDPSMW

>gi|396083818|gb|AFN84517.1| neuropeptide Y [Anguilla japonica]
MRLNLGTRMGMVMLAVCTLICIGTLAEGYPSKPDNPGEDAPAEELAKYYSALRHYINLITRQRYGKRSSDDTLLTELLLSESTGTSPRSRYVEPSMW

>gi|405957592|gb|EKC23793.1| Neuropeptide Y [Crassostrea gigas]
MVSVYANLFKTILARVLPSQICLLFIVTASWFCLNTASQLENMEMLAPPERPSSITNIDELRRYIKELNMYYLILARPRCVFGLTHSLIHHTI

>gi|148666197|gb|EDK98613.1| neuropeptide Y [Mus musculus]
MLGNKRMGLCGLTLALSLLVCLGILAEGYPSKPDNPGEDAPAEDMARYYSALRHYINLITRQRYGKRSSPETLISDLLMKESTENAPRTRLEDPSMW

>gi|730169|sp|P41321.1|NPF_HELAS RecName: Full=Neuropeptide F; Short=NPF
STQMLSPPERPREFRHPNELRQYLKELNEYYAIMGRTRF

>gi|163562021|gb|FC808552.1|FC808552 CBGC9737.fwd CBGC Lottia gigantea 15h 18h embryos Lottia gigantea cDNA clone CBGC9737 5', mRNA sequence
MQKLVLSLLILAAVVMLEVTSQDSMLAPPDRPSEFRSPDELRRYLKALNEYYAIVGRPRFGRSVNKRSAADYLFKPSHKNE

>gi|117949199|gb|DB919572.1|DB919572 DB919572 Northern pygmy squid cDNA library Idiosepius paradoxus cDNA clone Ip_aB_035_I23 5', mRNA sequence
MQKTLLTTVVIAVVLIVQISSQEIMLSPPSRPAEVRNPNELREYMKALNEYYAIVGRPRFGRSLFSKKLGPSYLNEGLKAGENSE
